# Supplementary material for: Assessment of the availability of repurposed orphan drugs in India
Source: PLOS Glob Public Health. 2023 Sep 27;3(9):e0001498. doi: 10.1371/journal.pgph.0001498 (PMC10529578; doi:10.1371/journal.pgph.0001498)
Supplement: S1 Data — (XLSX) [file pgph.0001498.s001.xlsx]

## Sheet: 1_Sub Classification details
Supplement 1: Description of Submission Classifications and their relevance to the inclusion criteria of the study
NDA Classification Codes	Name	Description	Relevance to Inclusion criteria
Type 1	New Molecular Entity	An New Molecular Entity (NME) is an active ingredient that has previously received Agency approval in a submission made in accordance with Section 505 of the Act or has been marketed as a medication in the United States but does not include any active moiety.	All Type 1 drugs were included in the study cohort except the ones whose exclusivity ended before 31st August 2021. This was to ensure that the included ODs are ready for repurposing.
Type 2	New Active Ingredient	A pharmaceutical product without an NME but one novel active component. Products with an active moiety that has already received agency approval or been marketed in the US but whose specific ester, salt, or noncovalent derivative of the parent molecule has not, either on its own or as part of a combination product, are considered new active ingredients.	All approvals in these SCs were included in the study as many of the approvals are repurposed from their original Type 1 indications for use in a orphan indication .
Type 3	New Dosage Form	A different dosage form of an active component that has already been licensed or sold in the US by the same applicant or another
Type 4	New Combination	a new drug-drug combination of two or more active ingredients
Type 5	New Formulation or Other Differences (e.g., new indication, new applicant, new manufacturer)	a product, other than a new dosage form, that differs from a product already approved or marketed in the United States because of changes in inactive ingredients, duplicate of a drug product by another applicant, contains an active ingredient or active moiety that has been previously approved or marketed in the United States, combination product that differs from a previously marketed combination…
Type 6	New Indication or Claim, Same Applicant	a drug product already approved or marketed in the United States by the same applicant, except that it is intended for a new indication or claim
Type 7	Previously Marketed But Without an Approved NDA	Drug product that contains an active moiety that has not been previously approved in an application, but has been marketed in the United States
Type 8	Rx to OTC
Type 9	New Indication or Claim, Drug Not to be Marketed Under Type 9 NDA After Approval
Type 10	New Indication or Claim, Drug to be Marketed Under Type 10 NDA After Approval
