# Supplementary material for: Assessment of the availability of repurposed orphan drugs in India
Source: PLOS Glob Public Health. 2023 Sep 27;3(9):e0001498. doi: 10.1371/journal.pgph.0001498 (PMC10529578; doi:10.1371/journal.pgph.0001498)
Supplement: S2 Data — (XLSX) [file pgph.0001498.s002.xlsx]

## Sheet: 2_Drugs@FDA availability in In
Supplement 2: List of 279 repurposed orphan drugs from FDAOD and availability search in Indian sources
FDAOD				Drugs@FDA		Search in Indian sources		Patent Search
Generic Name	Indication for which the drug received an orphan designation	Marketing Exclusivity End Date	Orphan Designation Status	FDA NDA/ANDA	Status (type)	Categorization according to the source of listing	Source of Listing	Patent	Date
ibrutinib	Treatment of chronic lymphocytic leukemia (CLL), Treatment of mantle cell lymphoma, Treatment of multiple myeloma, Treatment of small lymphocytic lymphoma, Treatment of Waldenstrom's macroglobulinemia, Treatment of diffuse large B-cell lymphoma, Treatment of follicular lymphoma, Treatment of splenic marginal zone lymphoma, Treatment of nodal marginal zone lymphoma, Treatment of patients with extr…	01/18/2024	Designated/Approved	210563	Type 3 - New Dosage Form	A1.1	CDSCO	Yes	2033-06-03
pemetrexed disodium	Treatment of malignant pleural mesothelioma	2011-04-02	Designated/Approved	21462	Type 1 - New Molecular Entity (Expired on 02/04/2011)	A1.1	CDSCO	No	2022-05-24
Bleomycin sulfate	Treatment of malignant pleural effusion.	02/20/2003	Designated/Approved	50443	Type 1 - New Molecular Entity (Expired on 02/20/2003)	A1.1	CDSCO	Not Searchable
Hydroxyurea	Treatment of pediatric patients with sickle cell anemia, Treatment of sickle cell disease in patients under 18 years of age, Treatment of symptomatic sickle cell disease in pediatric patients, less than 17 years of age, Treatment of patients with sickle cell anemia as shown by the presence of hemoglobin S	12/21/2024	Designated/Approved	208843	Type 3 - New Dosage Form	A1.1	CDSCO	Not Searchable
Sensipar	Treatment of secondary hyperparathyroidism (HPT) in pediatric patients with chronic kidney disease receiving dialysis, Treatment of hypercalcemia in patients with parathyroid carcinoma, Treatment of hypercalcemia in patients with primary hyperparathyroidism for whom parathyroidectomy would be indicated on the basis of serum calcium levels, but who are unable to undergo surgery,	02/25/2018	Designated/Approved	21688	Type 1 - New Molecular Entity (Expired on 02/25/2018)	A1.1	CDSCO	Yes	2026-09-22
Nafarelin acetate	Treatment of central precocious puberty	02/26/1999	Designated/Approved	19886	Type 1 - New Molecular Entity (Expired on 02/26/1999)	A1.1	CDSCO	Not Searchable
Cladribine	Treatment of acute myeloid leukemia, Treatment of hairy cell leukemia, Treatment of non-Hodgkin's lymphoma, Treatment of the chronic progressive form of multiple sclerosis, Treatment of neuromyelitis optica and neuromyelitis optica spectrum disorder	02/26/2000	Designated/Approved	20229	Type 1 - New Molecular Entity (Expired on 02/26/2000)	A1.1	CDSCO	Not Searchable
zidovudine	Treatment of AIDS	MAD - 02/02/1990	Designated/Approved	19951	Type 3 - New Dosage Form	A1.1	CDSCO	Not Searchable
Bendamustine hydrochloride	Treatment of chronic lymphocytic leukemia, Treatment of chronic lymphocytic leukemia, Treatment of Follicular Lymphoma, Small Lymphocytic Lymphoma, Lymphoplasmacytic Lymphoma, Splenic Marginal Zone Lymphoma, Extranodal Marginal Zone B-cell Lymphoma of Mucosa-Associated Lymphoma Tissue (MALT), and Nodal Marginal Zone Lymphoma (Collectively),	03/20/2015	Designated/Approved	22249	Type 1 - New Molecular Entity (Expired on 03/20/2015)	A1.1	CDSCO	Yes	2026-07-12
artemether/lumefantrine	For the treatment of infections due to Plasmodium falciparum or mixed infections including P. falciparum.	2016-07-04	Designated/Approved	22268	Type 1 - New Molecular Entity (Expired on 04/07/2016)	A1.1	CDSCO	Not Searchable
Fludarabine phosphate	Treatment and management of patients with non-Hodgkins lymphoma, Treatment of chronic lymphocytic leukemia (CLL), including refractory CLL, Treatment of B-cell chronic lymphocytic leukemia.	04/18/1998	Designated/Approved	22273	Type 1 - New Molecular Entity (Expired on 04/18/1998)	A1.1	CDSCO	Not Searchable
Apomorphine HCl	Treatment of the on-off fluctuations associated with late-stage Parkinson's disease	04/20/2011	Designated/Approved	21264	Type 1 - New Molecular Entity (Expired on 04/20/2011)	A1.1	CDSCO	Not Searchable
pazopanib	Treatment of soft tissue sarcomas, Treatment of ovarian cancer, Treatment of hereditary hemorrhagic telangiectasia	04/26/2019	Designated/Approved	22465	Type 1 - New Molecular Entity (Expired on 04/26/2019)	A1.1	CDSCO	Yes	2023-10-19
decitabine	Treatment of chronic myelogenous leukemia, Treatment of myelodysplastic syndromes, Treatment of sickle cell anemia, Treatment of acute myeloid leukemia, Treatment of sickle cell disease, Treatment of myelodysplastic syndromes (including chronic myelomonocytic leukemia)	2013-02-05	Designated/Approved	21790	Type 1 - New Molecular Entity (Expired on 05/02/2013)	A1.1	CDSCO	Not Searchable
Tinidazole	Treatment of giardiasis, Treatment of amebiasis	05/17/2011	Designated/Approved	21681	Type 6 - New Indication (no longer used)	A1.1	CDSCO	Not Searchable
azacitidine	Treatment of acute myeloid leukemia, Treatament of myelodysplastic syndromes	09/01/2027	Designated/Approved	214120	Type 3 - New Dosage Form	A1.1	CDSCO	Yes	2030-06-03
Dexrazoxane	Treatment of anthracycline extravasation during chemotherapy, Prevention of cardiomyopathy for chilren and adolescents 0 through 16 years of age treated with anthracyclines, For the prevention of cardiomyopathy associated with doxorubicin administration,	09/06/2014	Designated/Approved	22025	Type 5 - New Formulation or New Manufacturer	A1.1	CDSCO	Not Searchable
Temsirolimus	Treatment of renal cell carcinoma.	05/30/2014	Designated/Approved	22088	Type 1 - New Molecular Entity (Expired on 05/30/2014)	A1.1	CDSCO	Yes	2026-07-20
gabapentin enacarbil	Treatment of postherpetic neuralgia	2019-06-06	Designated/Approved	22399	Type 1 - New Molecular Entity (Expired on 06/06/2019)	A1.1	CDSCO	Yes	2025-04-06
Albendazole	Treatment of hydatid disease (cystic echinococcosis due to E. granulosus larvae or alveolar echinococcosis due to E. multilocularis larvae), Treatment of neurocysticercosis due to Taenia solium as: 1) chemotherapy of parenchymal, subarachnoidal and racemose (cysts in spinal fluid) neurocysticercosis in symptomatic cases and 2) prophylaxis of epilepsy and other sequelae in asymptomatic neurocys.	2003-11-06	Designated/Approved	20666	Type 1 - New Molecular Entity (Expired on 06/11/2003)	A1.1	CDSCO	Not Searchable
difluprednate	Treatment of endogenous and traumatic anterior uveitis and panuveitis.	06/13/2019	Designated/Approved	22212	Type 1 - New Molecular Entity (Expired on 06/13/2019)	A1.1	CDSCO	Not Searchable
ambrisentan	Treatment of idiopathic pulmonary fibrosis, Treatment of pulmonary arterial hypertension	06/15/2014	Designated/Approved	22081	Type 1 - New Molecular Entity (Expired on 06/15/2014)	A1.1	CDSCO	Yes	2027-12-11
Zalcitabine	Treatment of AIDS, Combination therapy with zidovudine is indicated for the treatment of adult patients with advanced HIV infection (CD4 count < 300) who have demonstrated malignant clinical or immunologic deterioration.	06/19/1999	Designated/Approved	20199	Type 1 - New Molecular Entity (Expired on 06/19/1999)	A1.1	CDSCO	Not Searchable
Ganciclovir sodium/ ganciclovir	Treatment of acute herpetic keratitis (dendritic and geographic ulcers), Treatment of primary keratoconjunctivitis and recurrent epithelial keratitis due to HSV1 and HSV2, Treatment of plasmablastic lymphoma, Treatment of post-transplant lymphoproliferative disorder, Treatment of angioimmunoblastic T-cell lymphoma, Treatment of T-cell lymphoma, Treatment of cytomegalovirus retinitis in immunocomp…	09/15/2016	Designated/Approved	22211	Type 3 - New Dosage Form	A1.1	CDSCO	Not Searchable
Dasatinib	Treatment of Noonan syndrome-associated hypertrophic cardiomyopathy, Treatment of Philadelphia-positive acute lymphoblastic leukemia, Treatment of chronic myelogenous leukemia, Treatment of chronic myelogenous leukemia.	06/28/2013	Designated/Approved	22072	Type 6 - New Indication (no longer used)	A1.1	CDSCO	Not Searchable
carfilzomib	Treatment of multiple myeloma, Treatment of Acute Lymphoblastic Leukemia	07/20/2019	Designated/Approved	202714	Type 1 - New Molecular Entity (Expired on 07/20/2019)	A1.1	CDSCO	Yes	2033-02-27
chenodiol	Treatment of cerebrotendinous xanthomatosis, For patients with radiolucent stones in well opacifying gallbladders, in whom elective surgery would be undertaken except for the presence of increased surgical risk due to systemic disease or age	07/28/1990	Designated/Approved	18513	Type 1 - New Molecular Entity (Expired on 07/28/1990)	A1.1	CDSCO	Not Searchable
Fosphenytoin	For the acute treatment of patients with status epilepticus of the grand mal type	2003-05-08	Designated/Approved	20450	Type 1 - New Molecular Entity (Expired on 08/05/2003)	A1.1	CDSCO	Not Searchable
Tetrabenazine	Treatment of Tourette's Syndrome in school-age children, ages 5-16, Treatment of Huntington's disease, Treatment of moderate/severe tardive dyskinesia.	08/15/2015	Designated/Approved	21894	Type 1 - New Molecular Entity (Expired on 08/15/2015)	A1.1	CDSCO	Not Searchable
vemurafenib	Treatment of Erdheim-Chester Disease, Treatment of patients with IIb to Stage IV melanoma positive for the BRAF(v600) mutation, Treatment of anaplastic thyroid carcinoma and advanced papillary thyroid cancer whose tumors harbor a BRAF V600 mutation, Treatment of hairy cell leukemia (HCL), Treatment of patients with non-small cell lung cancer (NSCLC) with BRAF V600 mutation.	08/17/2018	Designated/Approved	202429	Type 1 - New Molecular Entity (Expired on 08/17/2018)	A1.1	CDSCO	Yes	2032-06-06
Zoledronate	Treatment of tumor induced hypercalcemia,	MAD - 02/22/2002	Designated/Approved	21386	Type 6 - New Indication (no longer used)	A1.1	CDSCO	Not Searchable
Midodrine HCl	Treatment of patients with symptomatic orthostatic hypotension	2003-06-09	Designated/Approved	19815	Type 1 - New Molecular Entity (Expired on 09/06/2003)	A1.1	CDSCO	Not Searchable
Epirubicin	Treatment of breast cancer, Treatment of soft tissue sarcoma	09/15/2006	Designated/Approved	50778	Type 1 - New Molecular Entity (Expired on 09/15/2006)	A1.1	CDSCO	Not Searchable
Pentosan polysulfate sodium	Treatment of sickle cell disease/ Treatment of mucopolysaccharidosis (MPS) type VI/ Treatment of interstitial cystitis	09/26/2003	Designated/Approved	20193	Type 1 - New Molecular Entity (Expired on 09/26/2003)	A1.1	CDSCO	Not Searchable
Exemestane	Treatment of advanced breast cancer in postmenopausal women whose disease has progressed following tamoxifen therapy.	10/21/2006	Designated/Approved	20753	Type 1 - New Molecular Entity (Expired on 10/21/2006)	A1.1	CDSCO	Not Searchable
clobazam	Treatment of Lennox-Gastaut Syndrome	10/21/2018	Designated/Approved	202067	Type 1 - New Molecular Entity (Expired on 10/21/2018)	A1.1	CDSCO	Not Searchable
Sotalol HCl	Treatment of life-threatening ventricular tachyarrhythmias/ Prevention of life treatening ventricular tachyarrhythmias/ For ventricular tachycardia, ventricular fibrillation, or the maintenance of sinus rhythm in patients converted from atrial fibrillation or atrial flutter when oral administration is not possible./ Treatment of life-threatening ventricular arrhythmias in pediatric patients	10/30/1999	Designated/Approved	19865	Type 1 - New Molecular Entity (Expired on 10/30/1999)	A1.1	CDSCO	Not Searchable
capsaicin	Treatment of postherpetic neuralgia./ Treatment of intermetatarsal neuroma (Morton's Neuroma) that does not respond to conservative treatment and requires either neurectomy or neurolysis	11/16/2016	Designated/Approved	22395	Type 1 - New Molecular Entity (Expired on 11/16/2016)	A1.1	CDSCO	Yes	2030-03-26
nitazoxanide	Treatment of cryptosporidiosis./ Treatment for intestinal amebiasis/ Treatment of intestinal giardiasis	MAD - 06/16/2005	Designated/Approved	21498	Type 6 - New Indication (no longer used)	A1.1	CDSCO	Not Searchable
Eflornithine HCl	Treatment of anaplastic glioma/ Treatment of neuroblastoma/ Treatment of Familial Adenomatous Polyposis/ Treatment of gastric cancer/ Treatment of pancreatic cancer/ Treatment of Pneumocystis carinii pneumonia in AIDS patients./ Treatment of Trypanosoma brucei gambiense infection (sleeping sickness).	11/28/1997	Designated/Approved	19879	Type 1 - New Molecular Entity (Expired on 11/28/1997)	A1.1	CDSCO	Not Searchable
Riluzole	Treatment of amyotrophic lateral sclerosis (ALS)/ Treatment of amyotrophic lateral sclerosis./ Treatment of Huntington's disease./ Treatment of spinocereballar ataxia	MAD - 11/22/2019	Designated/Approved	212640	Type 3 - New Dosage Form	A1.1	CDSCO	Yes	2024-02-20
plerixafor	For use to improve the yield of progentor cells in the apheresis product for subsequest stem cell transplantation following myelosuppressive or myeloablative chemotherapy, Treatment of acute myeloid leukemia	12/15/2015	Designated/Approved	22311	Type 1 - New Molecular Entity (Expired on 12/15/2015)	A1.1	CDSCO	Yes	2023-07-22
glatiramer acetate	Treatment of primary-progressive multiple sclerosis, Treatment of amyotrophic lateral sclerosis (ALS), Treatment of multiple sclerosis	12/20/2003	Designated/Approved	20622	Type 1 - New Molecular Entity (Expired on 12/20/2003)	A1.1	CDSCO	Not Searchable
Icodextrin 7.5% with Electrolytes Peritoneal Dialysis Solution	Treatment of those patients having end stage renal disease and requiring peritoneal dialysis treatment	12/20/2009	Designated/Approved	21321	Type 1 - New Molecular Entity (Expired on 12/20/2009)	A1.1	CDSCO	Not Searchable
Mitoxantrone HCl/ Mitoxantrone	Treatment of acute myelogenous leukemia, also referred to as acute nonlymphocytic leukemia, Treatment of hormone refractory prostate cancer, Treatment of progressive-relapsing multiple sclerosis, Treatment of secondary-progressive multiple sclerosis, Treatment of peripheral T-cell lymphoma.	10/13/2007	Designated/Approved	19297	Type 6 - New Indication (no longer used)	A1.1	CDSCO	Not Searchable
Rifabutin	Prevention of disseminated Mycobacterium avium complex disease in patients with advanced HIV infection, Treatment of disseminated Mycobacterium avium complex disease, Treatment of pediatric Crohn's disease, Treatment for Nontuberculous Mycobacteria Disease.	12/23/1999	Designated/Approved	50689	Type 1 - New Molecular Entity (Expired on 12/23/1999)	A1.1	CDSCO	Not Searchable
Modafinil	Treatment of narcolepsy, Treatment of excessive daytime sleepiness in narcolepsy.	12/24/2004	Designated/Approved	20717	Type 1 - New Molecular Entity (Expired on 12/24/2005)	A1.1	CDSCO	Yes	2024-05-29
Altretamine	Treatment of advanced adenocarcinoma of the ovary.	12/26/1997	Designated/Approved	19926	Type 1 - New Molecular Entity (Expired on 12/26/1997)	A1.1	CDSCO	Not Searchable
Mesna	For use as a prophylactic agent in reducing the incidence of ifosfamide-induced hemorrhagic cystitis, Inhibition of the urotoxic effects induced by oxazaphosphorine compounds such as cyclophosphamide.	MAD - 03/21/2002	Designated/Approved	20855	Type 3 - New Dosage Form	A1.1	CDSCO	Not Searchable
Ifosfamide	Treatment of soft tissue and bone sarcomas, Treatment of testicular cancer.	12/30/1995	Designated/Approved	19763	Type 1 - New Molecular Entity (Expired on 12/30/1995)	A1.1	CDSCO	Not Searchable
levodopa and carbidopa	Treatment of late stage Parkinson's disease	01/09/2022	Designated/Approved	203952	Type 3 - New Dosage Form	A1.1	CDSCO	Not Searchable
diazepam	Management of patients with acute repetitive seizures, Management of selected, refractory patients with epilepsy on stable regimens of antiepileptic drugs, who require intermittent use of diazepam to control bouts of increased seizure activity, Management of acute repetitive seizures.	2027-10-01	Designated/Approved	211635	Type 3 - New Dosage Form	A1.1	CDSCO	Yes	2029-03-27
Arsenic trioxide	Treatment of malignant glioma, Treatment of acute promyelocytic leukemia, Treatment of Graft-versus-host disease, Treatment of multiple myeloma, Treatment of myelodysplastic syndrome, Treatment of chronic myeloid leukemia, Treatment of liver cancer	09/25/2007	Designated/Approved	21248	Type 1 - New Molecular Entity (Expired on 09/25/2007)	A1.1	CDSCO	Not Searchable
afatinib	Treatment of pancreatic cancer, Treatment of epidermal growth factor receptor (EGFR) mutation-positive non-small cell lung cancer (NSCLC), Treatment of malignant brain and central nervous system tumors, Treatment of non-small cell lung cancer with squamous histology.	2020-12-07	Designated/Approved	201292	Type 1 - New Molecular Entity (Expired on 07/12/2020)	A1.1	CDSCO	Yes	2030-06-19
crizotinib	Treatment of ALK-positive, MET-positive, or ROS-positive non-small cell lung cancer, Treatment of anaplastic large cell lymphoma, Treatment of neuroblastoma	08/26/2018	Designated/Approved	202570	Type 1 - New Molecular Entity (Expired on 08/26/2018)	A1.1	CDSCO	Yes	2029-11-06
acetylcysteine/ acetylcysteine effervescent tablets for oral solution/ Acetylcystein	Treatment of apnea of prematurity, Prevention of ototoxicity caused by platinum-based chemotherapeutic agents used to treat pediatric cancers, Preventing hepatic injury from acetaminophin overdose, Prevention of platinum-induced toxicities in pediatric patients (0 through 16 years of age), Treatment of pseudomyxoma peritonei with Bromelain and Acetylcysteine, Intravenous treatment of patients pre…	MAD - 01/29/2016	Designated/Approved	207916	Type 3 - New Dosage Form	A1.1	CDSCO	Yes	2032-05-08
deferasirox	Treatment of chronic iron overload in alpha-thalassemia, Treatment of chronic iron overload in patients with transfusion-dependent anemias	2012-02-11	Designated/Approved	21882	Type 1 - New Molecular Entity (Expired on 11/02/2012)	A1.1	CDSCO	Not Searchable
imatinib/ imatinib mesylate	Treatment of pulmonary arterial hypertension, Treatment of chronic myelogenous leukemia, Treatment of gastrointestinal stromal tumors, Treatment of idiopathic hypereosinophilic syndrome including acute and chronic eosinophilic leukemia, Treatment of systemic mastocytosis without the D816V c-kit mutation, Treatment of myeloproliferative disorders/myelodysplastic syndromes associated with platelet-…	02/01/2009	Designated/Approved	21588	Type 3 - New Dosage Form	A1.1	CDSCO	No	2022-06-19
gabapentin	Treatment of amyotrophic lateral sclerosis, Management of postherpetic neuralgia.	01/28/2018	Designated/Approved	22399	Type 3 - New Dosage Form	A1.1	CDSCO	Yes	2025-04-06
mitomycin-C	Treatment of refractory glaucoma as an adjunct to ab externo glaucoma surgery, Treatment of refractory glaucoma as an adjunct to surgery.	02/07/2019	Designated/Approved	22572	Type 3 - New Dosage Form	A1.1	CDSCO	Yes	2029-02-01
Pilocarpine HCl/ Pilocarpine	Treatment of xerostomia induced by radiation therapy for head and neck cancer, Treatment of xerostomia and keratoconjunctivitis sicca in Sjogren's syndrome patients.	02/11/2005	Designated/Approved	20237	Type 3 - New Dosage Form	A1.1	CDSCO	Not Searchable
mifepristone	Treatment of Cushing's syndrome secondary to ectopic ACTH secretion, Treatment of the clinical manifestations of endogenous Cushing's syndrone, Treatment of ovarian cancer.	02/17/2019	Designated/Approved	202107	Type 5 - New Formulation or New Manufacturer	A1.1	CDSCO	Yes	2036-08-12
lenalidomide	Treatment of mantle cell lymphoma, Treatment of diffuse large B-cell lymphoma, Treatment of follicular lymphoma, Treatment of extranodal marginal zone lymphoma of mucosa-associated lymphoid tissue, Treatment of nodal marginal zone lymphoma, Treatment of splenic marginal zone lymphoma, Treatment of multiple myeloma, Treatment of myelodysplastic syndromes, Treatment of chronic lymphocytic leukemia.	12/27/2012	Designated/Approved	21880	Type 1 - New Molecular Entity (Expired on 12/27/2012)	A1.1	CDSCO	Yes	2024-11-24
aztreonam	Improvement of respiratory symptoms in patients with bronchiectasis and gram-negative bacteria in the airways, Inhalation therapy for control of gram-negative bacteria in the respiratory tract of patients with cystic fibrosis.	02/22/2017	Designated/Approved	50814	Type 3 - New Dosage Form	A1.1	CDSCO	Not Searchable
polifeprosan 20 with carmustine	Treatment of malignant glioma.	09/23/2003	Designated/Approved	20637	Type 3 - New Dosage Form	A1.1	CDSCO	Not Searchable
regorafenib	Treatment gastrointestinal stromal tumors, Treatment of hepatocellular carcinoma, Treatment of glioblastoma multiforme.	02/25/2020	Designated/Approved	203085	Type 1 - New Molecular Entity (Expired on 02/25/2020)	A1.1	CDSCO	No	2022-06-28
everolimus	Treatment of neuroendocrine tumors, Treatment of tuberous sclerosis complex including TSC-associated subependymal giant cell astrocytoma (SEGA), TSC-associated angiomyolipoma and TSC-associated lymphangioleiomyomatosis (LAM), Treatment of Waldenstrom macroglobulinemia (also known as lymphoplasmacytic lymphoma), Treatment of gastric cancer, Treatment of hepatocellular carcinoma, Treatment of diffu…	02/26/2023	Designated/Approved	22334	Type 3 - New Dosage Form	A1.1	CDSCO	Yes	2026-05-01
Desmopressin acetate	Treatment of mild hemophilia A and von Willebrand's disease.	03/07/2001	Designated/Approved	20355	Type 3 - New Dosage Form	A1.1	CDSCO	Not Searchable
melphalan	Treatment of patients with multiple myeloma for whom oral therapy is inappropriate, For use in hyperthermic regional limb perfusion to treat metastatic melanoma of the extremity, Treatment of patients with ocular (uveal) melanoma, Treatment of patients with cutaneous melanoma, High dose conditioning treatment prior to hematopoietic progenitor (stem) cell transplantation, Treatment of neuroendocri…	03/10/2023	Designated/Approved	207155	Type 5 - New Formulation or New Manufacturer	A1.1	CDSCO	Yes	2029-03-13
propranolol	Treatment of proliferating infantile hemangiomas requiring systemic therapy, Treatment in combination of hepatocellular carcinoma, Treatment in combination of pancreatic cancer, Treatment in combination of malignant glioma, Treatment of retinopathy of prematurity.	03/14/2021	Designated/Approved	205410	Type 5 - New Formulation or New Manufacturer	A1.1	CDSCO	Yes	2028-10-16
temozolomide	Treatment of glioma, Treatment glioblastoma multiforme in pediatric patients, Treatment of neuroblastoma, Treatment of recurrent malignant glioma, Treatment of advanced metastatic melanoma, Treatment of newly diagnosed high grade glioma.	03/15/2012	Designated/Approved	22277	Type 3 - New Dosage Form	A1.1	CDSCO	Yes	2023-09-08
Lidocaine patch 5%	For relief of allodynia (painful hypersensitivity), and chronic pain in postherpetic neuralgia.	03/19/2006	Designated/Approved	20612	Type 3 - New Dosage Form	A1.1	CDSCO	Not Searchable
nilotinib	Treatment of chronic myelogenous leukemia, Treatment of gastrointestinal stromal tumors, Treatment of Chronic Myeloid Leukemia.	10/29/2014	Designated/Approved	22068	Type 1 - New Molecular Entity (Expired on 10/29/2014)	A1.1	CDSCO	Yes	2029-02-23
rifaximin	Treatment of hepatic encephalopathy, treatment of sickle cell disease.	03/24/2017	Designated/Approved	22554	Type 6 - New Indication (no longer used)	A1.1	CDSCO	Not Searchable
tenofovir	Treatment of pediatric HIV infection, Prevention of mother to child transmission of hepatitis B virus, Treatment of Human Immunodeficiency Virus type 1 infection in pediatric patients, Treatment of HIV-1 infection in pediatric patients under 12 years of age, Treatment of pediatric chronic hepatitis B infection (age 0 through 11 years of age).	03/24/2017	Designated/Approved	22577	Type 3 - New Dosage Form	A1.1	CDSCO	Not Searchable
bortezomib	Treatment of multiple myeloma, Treatment of follicular non-Hodgkin lymphoma, Treatment of mantle cell lymphoma, Treatment of acute lymphoblastic leukemia, Treatment of neurofibromatosis type 2 (NF2).	05/13/2010	Designated/Approved	21602	Type 1 - New Molecular Entity (Expired on 05/13/2010)	A1.1	CDSCO	No	2022-07-25
Tacrolimus	Treatment of hemorrhagic cystitis, Prophylaxis of organ rejection in patients receiving allogeneic kidney transplant, Treatment of pulmonary arterial hypertension, Prevention of rejection in kidney, liver or heart transplant in pediatric patients, Prevention of rejection in lung transplantation, Treatment of vernal keratoconjunctivitis, Prophylaxis of lung allograft rejection, Prophylaxis of graf…		Designated/Approved	210115	Type 3 - New Dosage Form	A1.1	CDSCO	Not Searchable
acyclovir	Treatment of herpetic keratitis, Treatment of acute herpetic keratitis caused by Herpes Simplex Virus type 1 and 2	03/29/2026	Designated/Approved	202408	Type 3 - New Dosage Form	A1.1	CDSCO	Not Searchable
sofosbuvir	Treatment of chronic hepatitis C virus (HCV) infection in pediatric patients	08/28/2026	Designated/Approved	212480	Type 3 - New Dosage Form	A1.1	CDSCO	Yes	2028-09-21
Fluocinolone	Treatment uveitis involving the posterior segment of the eye.	04/08/2012	Designated/Approved	21737	Type 3 - New Dosage Form	A1.1	CDSCO	Not Searchable
mitomycin	Treatment of refractory glaucoma as an adjunct to surgery, Prevention of recurrence of pterygium after its surgical excision, Prevention of corneal sub-epithelial haze formation following surface ablation laser keratectomy, Treatment of upper tract urothelial cell cancers (transitional cell carcinoma of the renal pelvis and ureter), Treatment of refractory glaucoma as an adjunct to ab externo gla…	04/15/2027	Designated/Approved	211728	Type 5 - New Formulation or New Manufacturer	A1.1	CDSCO	Yes	2031-01-20
Leuprolide acetate	Treatment of central precocious puberty	04/16/2000	Designated/Approved	20263	Type 5 - New Formulation or New Manufacturer	A1.1	CDSCO	Not Searchable
Etidronate disodium	Treatment of hypercalcemia of malignancy inadequately managed by dietary modification and/or oral hydration, Treatment of degenerative metabolic bone disease occurring in patients who require long term (6 months or greater) total parenteral nutrition.	04/21/1994	Designated/Approved	19545	Type 3 - New Dosage Form	A1.1	CDSCO	Not Searchable
ivabradine	Treatment of pediatric patients (0 through 16 years of age) with dilated cardiomyopathy, Treatment of post-cardiac transplant heart dysfunction.	04/22/2026	Designated/Approved	209964	Type 3 - New Dosage Form	A1.1	CDSCO	Yes	2026-02-22
tolvaptan	Treatment of autosomal dominant polycystic kidney disease.	04/23/2025	Designated/Approved	204441		A1.1	CDSCO	Yes	2026-09-01
methotrexate oral solution	Treatment of acute lymphoblastic leukemia in pediatric patients (0 through 16 years of age), Management of pediatric patients with active polyarticular juvenile idiopathic arthritis (pJIA) who are intolerant of or had an inadequate response to first-line therapy.	04/25/2024	Designated/Approved	208400	Type 3 - New Dosage Form	A1.1	CDSCO	yes	2033-01-02
mefloquine HCL	Treatment and prevention of chloroquine-resistant Falciparummalaria, For use in the treatment of acute malaria due to Plasmodium falciparum and Plasmodium vivax, and for the prophylaxis of Plasmodium falciparum malaria which is resistant to other available drugs.	05/02/1996	Designated/Approved	19591	Type 5 - New Formulation or New Manufacturer	A1.1	CDSCO	Not Searchable
nimodipine	Treatment of subarachnoid hemorrhage.	05/10/2020	Designated/Approved	203340	Type 3 - New Dosage Form	A1.1	CDSCO	Yes	2024-05-14
Allopurinol sodium	Ex-vivo preservation of cadaveric kidneys for transplantation, Management of patients with leukemia, lymphoma, and solid tumor malignancies who are receiving cancer therapy which causes elevations of serum and urinary uric acid levels and who cannot tolerate oral therapy.		Designated/Approved	20298	Type 3 - New Dosage Form	A1.1	CDSCO	Not Searchable
doxorubicin HCL liposome injection/ Doxorubicin liposome	Treatment of ovarian cancer.	06/28/2006	Designated/Approved	50718	Type 3 - New Dosage Form	A1.1	CDSCO	Not Searchable
midazolam	Treatment of bouts of increased seizure activity in selected refractory patients with epilepsy who are on stable regimens of anti-epileptic drugs and who require intermittent use of midazolam, Rescue treatment of seizures in patients who require control of intermittent bouts of increased seizure activity (e.g. acute repetitive seizures, seizure clusters), Treatment of nerve agent-induced seizures…	05/17/2026	Designated/Approved	211321	Type 3 - New Dosage Form	A1.1	CDSCO	Yes	2028-01-18
Ofloxacin	Management of bronchiectasis, Treatment of bacterial corneal ulcers.	05/22/2003	Designated/Approved	19921	Type 3 - New Dosage Form	A1.1	CDSCO	Not Searchable
tadalafil	Treatment of Duchenne Muscular Dystrophy (DMD), Treatment of pulmonary arterial hypertension	05/22/2016	Designated/Approved	22332	Type 6 - New Indication (no longer used)	A1.1	CDSCO	Not Searchable
ruxolitinib/ ruxolitinib phosphate	Treatment of graft versus host disease, Treatment of myelofibrosis, Treatment of essential thrombocythemia, Treatment of pancreatic cancer, Treatment of acute lymphoblastic leukemia.	11/16/2018	Designated/Approved	202192	Type 1 - New Molecular Entity (Expired on 11/16/2018)	A1.1	CDSCO	Yes	2028-06-12
Rifampin = Rifampicin	For the short-course treatment of tuberculosis, For antituberculosis treatment where use of the oral form of the drug is not feasible.	05/25/1996	Designated/Approved	50627	Type 3 - New Dosage Form	A1.1	CDSCO	Not Searchable
Thalidomide	Treatment of graft versus host disease in patients receiving bone marrow transplantation, Prevention of graft versus host disease in patients receiving bone marrow transplantation, Treatment and maintenance of reactional lepromatous leprosy, Treatment of the clinical manifestations of mycobacterial infection caused by Mycobacterium tuberculosis and non-tuberculous mycobacteria, Treatment of sever…	05/25/2013	Designated/Approved	21430	Type 6 - New Indication (no longer used)	A1.1	CDSCO	Not Searchable
bedaquiline	Treatment of active tuberculosis, Treatment of Nontuberculosis Mycobacteria infection.	12/28/2019	Designated/Approved	204384	Type 1 - New Molecular Entity (Expired on 12/28/2019)	A1.1	CDSCO	Yes	2026-12-01
sirolimus	Treatment of chronic/refractory anterior noninfectious uveitis, noninfectious intermediate uveitis, noninfectious panuveitis and non-infectious, uveitis affecting the posterior of the eye (NICUPS), Prevention of arteriovenous(AV) fistula or AV graft failure in patients with end stage renal disease, receiving hemodialysis or preparing for hemodialysis, Treatment of lymphangioleiomyomatosis, Treatm…	MAD - 08/25/2000	Designated/Approved	21110	Type 3 - New Dosage Form	A1.1	CDSCO	Not Searchable
trametinib	Treatment of Stage IIb through IV melanoma, Treatment of patients with BRAF mutation positive non-small cell lung cancer, Treatment of patients with anaplastic thyroid cancer and locally advanced or metastatic papillary thyroid cancer whose tumors harbor a BRAF V600 mutation.	05/29/2020	Designated/Approved	203389	Type 5 - New Formulation or New Manufacturer	A1.1	CDSCO	Yes	2028-03-22
Rifampin, isoniazid, pyrazinamide	For the short-course treatment of tuberculosis.	05/31/2001	Designated/Approved	50705	Type 4 - New Combination	A1.1	CDSCO	Not Searchable
Selegiline HCl	As an adjuvant to levodopa and carbidopa treatment of idiopathic Parkinson's disease (paralysis agitans), postencephalitic Parkinsonism, and symptomatic Parkinsonism.	06/05/1996	Designated/Approved	20647	Type 3 - New Dosage Form	A1.1	CDSCO	Not Searchable
Ritonavir powder for oral suspension	Use with other antiretroviral agents for the treatment of pediatric HIV-1 infection.	MAD - 06/07/2017	Designated/Approved	209512	Type 3 - New Dosage Form	A1.1	CDSCO	Not Searchable
posaconazole	Treatment of zygomycosis, Treatment of invasive aspergillosis	MAD - 03/13/2014	Designated/Approved	205596	Type 3 - New Dosage Form	A1.1	CDSCO	Yes	2029-03-13
cyclosporine	Treatment of severe keratoconjunctivitis sicca associated with Sjogren's syndrome, Treatment of patients at high risk of graft rejection following penetrating keratoplasty, For use in corneal melting syndromes of known or presumed immunologic etiopathogenesis, including Mooren's ulcer, Prevention of solid organ graft rejection, Prophylaxis of organ rejection in patients receiving allogeneic lung …	06/23/2028	Designated/Approved	214965	Type 5 - New Formulation or New Manufacturer	A1.1	CDSCO	Yes	2026-01-27
Amifostine	For use as a chemoprotective agent for cisplatin in the treatment of metastatic melanoma, For use as a chemoprotective agent for cyclophosphamide in the treatment of advanced ovarian carcinoma, Reduction of the incidence of moderate to severe xerostomia in patients undergoing post-operative radiation treatment for head and neck cancer, For the reduction of the incidence and severity of toxicities…	2002-08-12	Designated/Approved	20221	Type 1 - New Molecular Entity (Expired on 12/08/2002)	A1.1	CDSCO	Not Searchable
baclofen	Treatment of trigeminal neuralgia, Treatment of intractable spasticity due to multiple sclerosis or spinal cord injury, Treatment of spasticity associated with spinal cord injury or multiple sclerosis, Treatment of intractable spasticity in children with cerebral palsy, Treatment of spasticity associated with cerebral palsy, Treatment of dystonia, Treatment of Charcot-Marie-Tooth disease type 1A,…	MAD - 09/18/2019	Designated/Approved	208193	Type 3 - New Dosage Form	A1.1	CDSCO	Yes	2039-08-30
fenfluramine HCI	For the Treatment of Dravet Syndrome	06/25/2027	Designated/Approved	212102	Type 3 - New Dosage Form	A1.1	CDSCO	Yes	2033-11-03
octreotide (oral)	For the oral treatment of acromegaly	MAD - 06/26/2020	Designated/Approved	208232	Type 5 - New Formulation or New Manufacturer	A1.1	CDSCO	Yes	2029-09-17
mesalamine; 5-aminosalicylic acid	Treatment of ulcerative colitis in pediatric patients (revised indication 10/21/2010), Treatment of pediatric patients with ulcerative colitis (inclusive through age 16 years), Treatment of pediatric ulcerative colitis	MAD - 06/26/2020	Designated/Approved	22000	Type 3 - New Dosage Form	A1.1	CDSCO	Not Searchable
triptorelin pamoate	Treatment of central precocious puberty, For use in the palliative treatment of advanced ovarian carcinoma of epithelial origin.	06/29/2024	Designated/Approved	208956	Type 5 - New Formulation or New Manufacturer	A1.1	CDSCO	Yes	2029-06-30
pasireotide	Treatment of Cushing's disease, Treatment of acromegaly	06/29/2025	Designated/Approved	203255	Type 5 - New Formulation or New Manufacturer	A1.1	CDSCO	Yes	2026-10-25
gefitinib	Treatment of epidermal growth factor receptor mutation-positive non-small cell lung cancer	07/13/2022	Designated/Approved	206995	Type 5 - New Formulation or New Manufacturer	A1.1	CDSCO	Not Searchable
Morphine sulfate concentrate (preservative free)	For use in microinfusion devices for intraspinal administration in the treatment of intractable chronic pain.	07/19/1998	Designated/Approved	18565	Type 3 - New Dosage Form	A1.1	CDSCO	Not Searchable
glycopyrrolate	Treatment of pathologic (chronic moderate to severe) drooling in pediatric patients, Treatment of Frey's syndrome.	07/28/2017	Designated/Approved	22571	Type 3 - New Dosage Form	A1.1	CDSCO	Yes	2023-08-20
ribavirin	Treatment of follicular, medullary, and anaplastic thyroid carcinoma and metastatic or locally advanced papillary thyroid cancer, Treatment of hemorrhagic fever with renal syndrome, Treatment of chronic hepatitis C in pediatric patients	07/29/2010	Designated/Approved	21546	Type 3 - New Dosage Form	A1.1	CDSCO	Yes	2023-10-05
Amiodarone HCl	For the acute treatment and prophylaxis of life-threatening ventricular tachycardia or ventricular fibrillation.	08/03/2002	Designated/Approved	20377	Type 3 - New Dosage Form	A1.1	CDSCO	Not Searchable
Paclitaxel/ paclitaxel protein-bound particles	Treatment of AIDS-related Kaposi's sarcoma, Treatment of hormone-refractory prostate cancer, Treatment of pancreatic cancer, Treatment of metastatic malignant melanoma, Treatment of adenocarcinoma of the stomach or lower esophagus, Treatment of non-superficial urothelial cancer, Treatment of metastatic melanoma in combination with paclitaxel, Treatment of esophageal cancer, Treatment of brain can…	09/06/2020	Designated/Approved	21660	Type 5 - New Formulation or New Manufacturer	A1.1	CDSCO	Yes	2025-04-27
dichlorphenamide	Treatment of primary periodic paralyses	07/22/1965	Designated/Approved	11366	Type 1 - New Molecular Entity (Expired on 07/22/1965)	A1.1	CDSCO	Not Searchable
vinCRIStine sulfate LIPOSOME injection	Treatment of acute lymphoblastic leukemia	08/09/2019	Designated/Approved	202497	Type 5 - New Formulation or New Manufacturer	A1.1	CDSCO	Not Searchable
Liposomal amphotericin B/ amphotericin B lipid complex	Treatment of visceral leishmaniasis, Treatment of histoplasmosis, Treatment of cryptococcal meningitis, Prevention of pulmonary fungal infections in patients at risk for aspergillosis due to immunosuppressive therapy including those receiving organ or stem cell transplants, or treated with chemotherapy or radiation for hematologic malignancies, Treatment of invasive fungal infections, Treatment o…	08/11/2004	Designated/Approved	50740	Type 2 - New Active Ingredient	A1.1	CDSCO	Not Searchable
meloxicam	Treatment of juvenile rheumatoid arthritis.	04/13/2007	Designated/Approved	20938	Type 1 - New Molecular Entity (Expired on 04/13/2007)	A1.1	CDSCO	Yes	2032-03-09
quinine Sulfate	Treatment of malaria, Treatment of malaria excluding Plasmodium faliparum	08/12/2012	Designated/Approved	21799	Type 5 - New Formulation or New Manufacturer	A1.1	CDSCO	Not Searchable
Lamotrigine	Treatment of Lennox-Gastaut syndrome.	08/24/2005	Designated/Approved	20764	Type 3 - New Dosage Form	A1.1	CDSCO	Not Searchable
Amantadine hydrochloride	Treatment of levodopa-induced dyskinesia	08/24/2024	Designated/Approved	208944	Type 3 - New Dosage Form	A1.1	CDSCO	Yes	2038-08-23
eltrombopag	Treatment of idiopathic thrombocytopenia purpura, Treatment of aplastic anemia.	08/26/2021	Designated/Approved	207027	Type 3 - New Dosage Form and Type 4 - New Combination	A1.1	CDSCO	Yes	2023-05-20
Topiramate	Treatment of Lennox-Gastaut syndrome. Treatment of partial onset or primary generalized tonic-clonic seizures for hospitalized epilepsy patients or epilepsy patients being treated in an emergency care setting who are unable to take oral topiramate.	08/28/2008	Designated/Approved	20844	Type 3 - New Dosage Form	A1.1	CDSCO	Not Searchable
bosentan	Treatment of pulmonary arterial hypertension, Treatment of idiopathic pulmonary fibrosis, Reduction of the number (treatment) of new digital ulcers in patients with systemic sclerosis.	09/05/2024	Designated/Approved	209279	Type 5 - New Formulation or New Manufacturer	A1.1	CDSCO	Yes	2026-05-15
multi-vitamin infusion without vitamin K	Prevention of vitamin deficiency and thromboembolic complications in people receiving home parenteral nutrition and warfarin-type anticoagulant therapy.	09/09/2011	Designated/Approved	18933	Type 4 - New Combination	A1.1	CDSCO	Not Searchable
Megestrol acetate	Treatment of patients with anorexia, cachexia, or significant weight loss (=/>10% of baseline body weight) and confirmed diagnosis of AIDS.	09/10/2000	Designated/Approved	20264	Type 3 - New Dosage Form	A1.1	CDSCO	Not Searchable
raloxifene	Reduction of the risk of breast cancer in postmenopausal women, Treatment of hereditary hemorrhagic telangiectasia.	09/13/2014	Designated/Approved	22042	Type 6 - New Indication (no longer used)	A1.1	CDSCO	Not Searchable
dexamethasone	Treatment of multiple myeloma (MM), Prevention of Proliferative Vitreoretinopathy (PVR), Treatment of non-infectious ocular inflammation of the posterior segment in patients with intermediate, posterior, and panuveitis, Treatment of corneal graft rejection, Treatment of ataxia-telangiectasia.	09/24/2017	Designated/Approved	22315	Type 3 - New Dosage Form	A1.1	CDSCO	Yes	2023-01-09
Buffered intrathecal electrolyte/dextrose injection	For use as a diluent in the intrathecal administration of methotrexate and cytarabine for the prevention or treatment meningeal leukemia and lymphocytic lymphoma	09/27/2003	Designated/Approved	20577	Type 3 - New Dosage Form	A1.1	CDSCO	Not Searchable
emtricitabine and tenofovir alafenamide combination	Treatment of HIV-1 infection in pediatric patients under 12 years of age	09/28/2024	Designated/Approved	208215	Type 4 - New Combination	A1.1	CDSCO	Yes	2025-04-17
liposomal amikacin	Treatment of bronchopulmonary Pseudomonas aeruginosa infections in cystic fibrosis patients, Treatment of bronchiectasis in patients with Pseudomonas aeruginosa or other susceptible microbial pathogens, Treatment of infections caused by non-tuberculous mycobacteria.	09/28/2025	Designated/Approved	207356	Type 3 - New Dosage Form	A1.1	CDSCO	Yes	2028-08-15
Hydrocortisone	Treatment of adrenal insufficiency, Treatment of congenital adrenal hyperpasia, Treatment of pediatric adrenal insufficiency (0 through 16 years of age), Treatment of pediatric ulcerative colitis, Prevention of bronchopulmonary dysplasia.	MAD - 09/29/2020	Designated/Approved	213876	Type 3 - New Dosage Form	A1.1	CDSCO	Yes	2033-01-10
Clonidine	For continous epidural administration as adjunctive therapy with intraspinal opiates for the treatment of pain in cancer patients tolerant to, or unresponsive to, intraspinal opiates, Treatment of postherpetic neuralgia.	10/02/2003	Designated/Approved	20615	Type 3 - New Dosage Form	A1.1	CDSCO	Not Searchable
ascorbic acid	Treatment of scurvy, Treatment of Charcot-Marie-Tooth disease type 1A, Treatment of lung dysfunction following lung transplant, Treatment of cystic fibrosis, Treatment of Fragile X syndrome.	10/02/2024	Designated/Approved	209112	Type 7 - Drug Already Marketed without Approved NDA	A1.1	CDSCO	Not Searchable
Cromolyn sodium 4% ophthalmic solution	Treatment of vernal keratoconjunctivitis.	10/03/1991	Designated/Approved	18155	Type 3 - New Dosage Form	A1.1	CDSCO	Not Searchable
intravenous carbamazepine	Treatment of epilepsy patients who cannot take anything by mouth (NPO)	10/07/2023	Designated/Approved	206030	Type 3 - New Dosage Form	A1.1	CDSCO	Yes	2029-03-13
buprenorphine in combination with naloxone	Treatment of opiate addiction in opiate users	10/08/2009	Designated/Approved	20733	Type 4 - New Combination	A1.1	CDSCO	Not Searchable
Gonadorelin acetate	For induction of ovulation in women with hypothalamic amenorrhea due to a deficiency or absence in the quantity or pulse pattern of endogenous GnRH secretion.	10/10/1996	Designated/Approved	19687	Type 2 - New Active Ingredient	A1.1	CDSCO	Not Searchable
mebendazole	Treatment of single or mixed gastrointestinal infestations by Trichuris trichiura (whipworm), Ascaris lumbricoides (large roundworm), and Ancylostoma duodenale and Nectar americanus (hookworm).	MAD - 10/19/2016	Designated/Approved	208398	Type 5 - New Formulation or New Manufacturer	A1.1	CDSCO	Not Searchable
irinotecan liposome injection	Treatment of small cell lung cancer, Treatment of pancreatic cancer.	10/22/2022	Designated/Approved	207793	Type 5 - New Formulation or New Manufacturer	A1.1	CDSCO	Yes	2028-08-29
Sorafenib	Treatment of desmoid tumors/aggressive fibromatosis, Treatment of renal cell carcinoma, Treatment of hepatocellular carcinoma, Treatment of stage IIB through stage IV melanoma, Treatment of medullary thyroid cancer, anaplastic thyroid cancer, and recurrent or metastatic follicular or papillary thyroid cancer	12/20/2012	Designated/Approved	21923	Type 1 - New Molecular Entity (Expired on 12/20/2012)	A1.1	CDSCO	Yes	2028-09-10
Metronidazole (topical)	Treatment of acne rosacea, Treatment of grade III and IV, anaerobically infected, decubitus ulcers.	11/22/1995	Designated/Approved	19737	Type 3 - New Dosage Form	A1.1	CDSCO	Not Searchable
Tretinoin	Treatment of acute promyelocytic leukemia, Treatment of acute and chronic leukemia, Treatment of AIDS-related Kaposi's sarcoma, Treatment of T-cell non-Hodgkin's lymphoma, Treatment of systemic (non-cutaneous) kaposi sarcoma, Treatment of squamous metaplasia of the ocular surface epithelia (conjunctiva and/or cornea) with mucous deficiency and keratinization.	11/22/2002	Designated/Approved	20438	Type 3 - New Dosage Form	A1.1	CDSCO	Not Searchable
Octreotide	Treatment of diarrhea associated with vasoactive intestinal peptide tumors (VIPoma), Treatment of severe diarrhea and flushing associated with malignant carcinoid tumors, Treatment of acromegaly, Treatment of neuroendocrine tumors, Treatment of Idiopathic Intracranial Hypertension	11/25/2005	Designated/Approved	21008	Type 3 - New Dosage Form	A1.1	CDSCO	Not Searchable
bendamustine for 50ml admixture	Treatment of Follicular Lymphoma, Small Lymphocytic Lymphoma, Lymphoplasmacytic Lymphoma, Splenic Marginal Zone Lymphoma, Extranodal Marginal Zone B-cell Lymphoma of Mucosa-Associated Lymphoma Tissue (MALT), and Nodal Marginal Zone Lymphoma (Collectively	12/07/2022	Designated/Approved	208194	Type 5 - New Formulation or New Manufacturer	A1.1	CDSCO	Yes	2031-01-28
Ursodiol	Treatment of cystic fibrosis liver disease, Management of the clinical signs and symptoms associated with primary biliary cirrhosis, Treatment of patients with primary biliary cirrhosis	12/10/2004	Designated/Approved	20675	Type 3 - New Dosage Form	A1.1	CDSCO	Not Searchable
aripiprazole	Treatment of N-glycanase 1 (NGLY1) deficiency, Treatment of Tourette's syndrome.	12/12/2021	Designated/Approved	202971	Type 4 - New Combination	A1.1	CDSCO	Yes	2024-10-19
Fludarabine phosphate oral tablets	Treatment of B-cell chronic lymphocytic leukemia	12/18/2015	Designated/Approved	22273	Type 5 - New Formulation or New Manufacturer	A1.1	CDSCO	Yes	2022-12-20
Balsalazide disodium	Treatment of pediatric patients with ulcerative colitis	07/18/2007	Designated/Approved	20610	Type 1 - New Molecular Entity (Expired on 07/18/2007)	A1.1	CDSCO	Yes	2027-02-24
Tobramycin for inhalation	Treatment of bronchopulmonary infections of Pseudomonas aeruginosa in cystic fibrosis patients.	12/22/2004	Designated/Approved	50753	Type 3 - New Dosage Form	A1.1	CDSCO	Not Searchable
Teriparatide	Treatment of idiopathic osteoporosis, Treatment of hypoparathyroidism, Diagnostic agent to assist in establishing the diagnosis in patients presenting with clinical and laboratory evidence of hypocalcemia due to either hypoparathyroidism or pseudohypoparathyroidism.	12/23/1994	Designated/Approved	19498	MISSING	A1.1	CDSCO	Not Searchable
tranexamic acid	For use in patients with congenital coagulopathies undergoing surgical procedures, e.g. dental extractions.	12/30/1993	Designated/Approved	19281	Type 3 - New Dosage Form	A1.1	CDSCO	Not Searchable
miltefosine	Topical treatment of cutaneous lymphoma encompassing cutaneous manifestations of T-cell lymphoma and B-cell lymphoma, Treatment of primary amebic encephalitis (PAM), Treatment of Acanthamoeba keratitis, Treatment of leishmaniasis, Treatment of schistosomiasis, Treatment of granulomatous amebic encephalitis (GAE), Treatment of disseminated amebiasis	03/19/2021	Designated/Approved	204684	Type 1 - New Molecular Entity (Expired on 03/19/2021)	A1.1	CDSCO	Not Searchable
ceritinib	Treatment of patients with non-small cell lung cancer (NSCLC) that is anaplastic lymphoma kinase(ALK)-positive	04/29/2021	Designated/Approved	205755	Type 1 - New Molecular Entity (Expired on 04/29/2021)	A1.1	CDSCO	Yes	2028-04-29
eliglustat	Treatment of Type I Gaucher disease	08/19/2021	Designated/Approved	205494	Type 1 - New Molecular Entity (Expired on 08/19/2021)	A1.1	CDSCO	No	2022-04-29
Calcitonin - human for injection	Treatment of symptomatic Paget's disease (osteitis deformans).	10/31/1993	Designated/Approved	18470	Type 1 - New Molecular Entity (Expired on 10/31/1993)	A1.2	CDSCO	Not Searchable
hydroxyprogesterone caproate	Prevention of preterm birth in singleton pregnancies.	MAD - 02/14/2018	Designated/Approved	21945	Type 5 - New Formulation or New Manufacturer	A1.2	CDSCO	Yes	2026-01-24
Ibuprofen lysine	Treatment of patent ductus arteriosus	04/13/2013	Designated/Approved	21903	Type 2 - New Active Ingredient	A1.2	CDSCO	Yes	2032-03-02
Caffeine	Treatment in combination for seizure prolongation in patients undergoing electroconvulsive therapy, Treatment of apnea of prematurity.	09/21/2006	Designated/Approved	20793	Type 2 - New Active Ingredient	A1.2	CDSCO	Not Searchable
paricalcitol	Treatment of pediatric hyperparathyroidism.	MAD - 05/26/2005	Designated/Approved	21606	Type 3 - New Dosage Form	A1.2	CDSCO	Not Searchable
trametinib and dabrafenib	Treatment of Stage IIb through IV melanoma	2021-08-01	Designated/Approved	204114	Type 3 - New Dosage Form	A1.3	CDSCO	Yes	2034-06-17
ledipasvir/sofosbuvir	Treatment of chronic hepatitis C virus (HCV) infection in pediatric patients.	08/28/2026	Designated/Approved	212477	Type 3 - New Dosage Form	A1.3	CDSCO	Yes	2028-09-21
magnesium chloride; sodium bicarbonate; sodium chloride (Bicarbonate infusion)	For use in cleansing of the colon in preparation for colonoscopy in children and adolescents, Use in the management of patients undergoing continuous renal replacement therapy with hemofiltration, For use as a replacement solution in adults and children during Continous Renal Replacement Therapy	07/26/2013	Designated/Approved	21910	Type 3 - New Dosage Form	A1.3	CDSCO	Yes	2023-03-04
Cytarabine:daunorubicin liposome injection; daunorubicin and cytarabine (liposome); daunorubicin and cytarabine liposome for injection; Daunorubicin citrate liposome injection	Treatment of neoplastic meningitis, Treatment of gliomas, Treatment of acute myeloid leukemia.	08/03/2024	Designated/Approved	209401	Type 4 - New Combination	A1.4	CDSCO	Yes	2027-01-23
Citric acid, glucono-delta-lactone and magnesium carbonate	Treatment of renal and bladder calculi of the apatite or struvite variety.	10/02/1997	Designated/Approved	19481	Type 3 - New Dosage Form	A2.1	CDSCO	Not Searchable
sofosbuvir/velpatasvir	Treatment of pediatric chronic hepatitis C virus (HCV) infection	08/28/2026	Designated/Approved	208341	Type 1 - New Molecular Entity and Type 4 - New Combination	A2.2	CDSCO	Yes	2034-01-30
Colfosceril palmitate, cetyl alcohol, tyloxapol	Prevention of hyaline membrane disease, also known as respiratory distress syndrome, in infants born at 32 weeks gestation or less 2. prevention of hyaline membrane disease (HMD), also known as respiratory distress syndrome (RDS), in infants born at 32, Treatment of adult respiratory distress syndrome	1997-02-08	Designated/Approved	20044	Type 1 - New Molecular Entity and Type 4 - New Combination	A2.2	CDSCO	Not Searchable
Pentamidine isethionate	Prevention of Pneumocystis carinii pneumonia in patients at high risk of developing this disease/ Prevention of Pneumocystis carinii pneumonia in patients at high risk of developing this disease./ Treatment of Pneumocystis carinii pneumonia.	06/15/1996	Designated/Approved	19887	Type 3 - New Dosage Form	B1.1	Indian Pharmacopoeia	Not Searchable
Clofazimine	Treatment of Pulmonary Nontuberculous Mycobacterial Infections/ Treatment of lepromatous leprosy, including dapsone-resistant lepromatous leprosy and lepromatous leprosy complicated by erythema nodosum leprosum./ Treatment of pediatric Crohn's disease./ Treatment of active tuberculosis/ Treatment for Nontuberculous Mycobacteria Disease	12/15/1993	Designated/Approved	19500	Type 1 - New Molecular Entity (Expired on 12/15/1993)	B1.1	Indian Pharmacopoeia	Not Searchable
Ethanolamine oleate	Treatment of patients with esophageal varices that have recently bled, to prevent rebleeding.	12/22/1995	Designated/Approved	19357	Type 1 - New Molecular Entity (Expired on 12/22/1995)	B1.1	Indian Pharmacopoeia	Not Searchable
Sterile talc powder/ Sterile talc	Treatment of malignant pleural effusion, Treatment of pneumothorax.	05/01/2024	Designated/Approved	205555	Type 5 - New Formulation or New Manufacturer	B1.1	Indian Pharmacopoeia	Not Searchable
Potassium Iodide Oral Solution	For use as a thyroid blocking agent in pediatric patients exposed to radiactive iodine	MAD - 01/12/2005	Designated/Approved	77218		B1.1	Indian Pharmacopoeia	Not Searchable
Thiotepa	Conditioning treatment prior to hematopoietic stem cell transplantation.	01/26/2024	Designated/Approved	208264	Type 5 - New Formulation or New Manufacturer	B1.1	https://www.pvpharma.com/product/thiotepa-injection-usp/	Not Searchable
Busulfan	For use as a conditioning regimen for patients with malignancies undergoing autologous or allogeneic hematopoietic stem cell transplantation, For use as preparative therapy for malignancies treated with bone marrow transplantation, Treatment of primary brain malignancies, Intrathecal therapy for neoplastic meningitis.	02/04/2006	Designated/Approved	20954	Type 3 - New Dosage Form	B1.1	Indian Pharmacopoeia (https://tajpharma.in/busulfan-tablets-manufacturers-suppliers-in-india/)	Not Searchable
mercaptopurine oral solution	Treatment of acute lymphoblastic leukemia in pediatric patients	04/28/2021	Designated/Approved	205919	Type 5 - New Formulation or New Manufacturer	B1.1	Indian Pharmacopoeia	Not Searchable
colchicine	For arresting the progression of neurologic disability caused by chronic progressive multiple sclerosis, Treatment of Behcet's Syndrome, Treatment of familial Mediterranean fever, For arresting the progression of neurologic disability caused by chronic progressive multiple sclerosis.	07/29/2016	Designated/Approved	22351	Type 7 - Drug Already Marketed without Approved NDA	B1.1	Indian Pharmacopoeia	Not Searchable
Potassium citrate	For the dissolution and control of uric acid and cysteine calculi in the urinary tract, Prevention of calcium renal stones in patients with hypocitraturia, For avoidance of the complication of calcium stone formation in patients with uric lithiasis, Prevention of uric acid nephrolithiasis.	08/30/1992	Designated/Approved	19071	Type 3 - New Dosage Form	B1.1	Indian Pharmacopoeia	Not Searchable
MANNITOL	For use to facilitate clearance of mucus in patients with bronchiectasis and in patients with cystic fibrosis at risk for bronchiectasis, Treatment of Cockayne syndrome.	10/30/2027	Designated/Approved	202049		B1.1		Not Searchable
Hydroxocobalamin	Treatment of acute cyanide poisoning	12/15/2013	Designated/Approved	22041	Type 3 - New Dosage Form	B1.1	Indian Pharmacopoeia	Not Searchable
sodium nitrite and sodium thiosulfate	Treatment of known or suspected cyanide poisoning.	01/14/2018	Designated/Approved	201444	Type 5 - New Formulation or New Manufacturer	B1.2	Indian Pharmacopoeia	Yes	2031-03-29
benzoate/phenylacetate	For adjunctive therapy in the prevention and treatment of hyperammonemia in patients with urea cycle enzymopathy due to carbamylphosphate synthetase, ornithine, transcarbamylase, or argininosuccinate synthetase deficiency.	02/17/2012	Designated/Approved	20645	Type 3 - New Dosage Form	B1.3	Benzoate in Indian Pharmacopoeia	Not Searchable
sodium sulfate, potassium sulfate, and magnesium sulfate	For cleansing of the colon in preparation for colonoscopic diagnosis of colonic disease in children and adolescents, For use in cleansing of the colon in preparation for colonoscopy in children and adolescents.	MAD - 08/05/2010	Designated/Approved	22372	Type 4 - New Combination	B1.3	Magnesium sulfate: Indian Pharmacopoeia	Yes	2023-03-07
Zinc acetate	Treatment of Wilson's disease.	01/28/2004	Designated/Approved	20458	Type 2 - New Active Ingredient	B2.1	Neutraceutical	Not Searchable
L-glutamine	Treatment of phenylketonuria, Treatment of sickle cell disease	07/07/2024	Designated/Approved	208587	Type 5 - New Formulation or New Manufacturer	B2.1	Neutraceutical	Not Searchable
Glutamine	For use with human growth hormone in the treatment of short bowel syndrome (nutrient malabsorption from the gastrointestinal tract resulting from an inadequate absorptive surface)	2011-10-06	Designated/Approved	21667	Type 1 - New Molecular Entity (Expired on 06/10/2011)	B2.2		Not Searchable
Betaine	Treatment of homocystinuria.	10/25/2003	Designated/Approved	20576	Type 1 - New Molecular Entity (Expired on 10/25/2003)	B2.2		Not Searchable
dalfampridine	Treatment of Transverse Myelitis, Relief of symptoms of multiple sclerosis	01/22/2017	Designated/Approved	22250	Type 1 - New Molecular Entity (Expired on 01/22/2017)	B3	https://sunpharma.com/wp-content/uploads/2021/01/API-Product-List-2020.pdf https://sunpharma.com/wp-content/uploads/2021/04/INDIA-BUSINESS-product-List-1.pdf	Not Searchable
pomalidomide	Treatment of multiple myeloma, Treatment of persons with myeloproliferative neoplasm-associated myelofibrosis and anemia who are red blood cell tranfusion dependent, Treatment of systemic sclerosis, Treatment of Kaposi sarcoma,	2020-08-02	Designated/Approved	204026	Type 1 - New Molecular Entity (Expired on 02/08/2020)	B3	https://www.moneycontrol.com/news/business/companies/natco-launches-blood-cancer-drug-pomalidomide-in-india-2275711.html	Yes	2030-05-19
Levocarnitine	Treatment of genetic carnitine deficiency, Treatment of primary and secondary carnitine deficiency of genetic origin, Treatment of manifestations of carnitine deficiency in patients with end stage renal disease who require dialysis, 1. Prevention of secondary carnitine deficiency in valproic acid toxicity 2. Treatment of secondary carnitine deficiency in valproic acid toxicity, Treatment of pedia…	12/16/1999	Designated/Approved	20182	Type 3 - New Dosage Form	B3	https://sunpharma.com/wp-content/uploads/2021/04/INDIA-BUSINESS-product-List-1.pdf	Not Searchable
treprostinil	Treatment of pulmonary arterial hypertension, Treatment of Systemic sclerosis, Treatment of Idiopathic Pulmonary Fibrosis	10/18/2026	Designated/Approved	208276	Type 3 - New Dosage Form	B3	https://api.drreddys.com/product/treprostinil	Yes	2024-12-16
Rifapentine	Treatment of Mycobacterium avium complex in patients with AIDS, Treatment of pulmonary tuberculosis, Prophylactic treatment of Mycobacterium avium complex in patients with AIDS and a CD4+ count less than or equal to 75/mm3,	06/22/2005	Designated/Approved	21024	Type 1 - New Molecular Entity (Expired on 06/22/2005)	B3	https://economictimes.indiatimes.com/industry/healthcare/biotech/pharmaceuticals/regulator-waives-off-clinical-trials-clears-sanofi-tb-drug/articleshow/71886016.cms	Not Searchable
vigabatrin	Treatment of infantile spasms	08/21/2016	Designated/Approved	22006	Type 3 - New Dosage Form	B3	https://www.financialexpress.com/healthcare/pharma-healthcare/msn-labs-launches-vigabatrin-powder-for-oral-solution-for-treatment-of-epilepsy-under-brand-name-viganext/2371197/	Not Searchable
icatibant	Treatment of angioedema, Treatment of burn patients hospitalized with burn-induced edema	08/25/2018	Designated/Approved	22150	Type 1 - New Molecular Entity (Expired on 08/25/2018)	B3	https://health.economictimes.indiatimes.com/news/pharma/cipla-receives-final-approval-for-generic-version-of-shires-firazyr/76952278	Not Searchable
Lanreotide/ lanreotide acetate	Treatment of neuroendocrine tumors, Treatment of carcinoid syndrome, Treatment for acromegly	08/30/2014	Designated/Approved	22074	Type 1 - New Molecular Entity (Expired on 08/30/2014)	B3	https://www.livemint.com/companies/news/cipla-receives-final-approval-for-lanreotide-injection-details-here-11639919560336.html	Not Searchable
riociguat	Treatment of pulmonary arterial hypertension/ Treatment of chronic thromboembolic pulmonary hypertension/ Treatment of systemic sclerosis/ Treatment of Fontan-palliated patients	2020-08-10	Designated/Approved	204819	Type 1 - New Molecular Entity (Expired on 10/08/2020)	B3	https://www.ciplamed.com/content/rioteph-tablets	Yes	2026-12-04
macitentan	Treatment of idiopathic pulmonary fibrosis./ Treatment of pulmonary arterial hypertension/ Treatment of Fontan-Palliated patients/ Treatment of chronic thromboembolic pulmonary hypertension (CTEPH)	10/18/2020	Designated/Approved	204410	Type 1 - New Molecular Entity (Expired on 10/18/2020)	B3	http://www.msnlabs.com/msn-india-RxList.html	Yes	2025-12-05
Trientine HCl	Treatment of manganism/ treatment of Wilsons disease/ Treatment of patients with Wilson's disease who are intolerant, or inadequately responsive to penicillamine.	1992-08-11	Designated/Approved	19194	Type 1 - New Molecular Entity (Expired on 11/08/1992)	B3	https://timesofindia.indiatimes.com/city/mumbai/hearing-patients-plight-desi-firm-starts-making-drug-for-rare-disease/articleshow/68445823.cms	Not Searchable
rufinamide	Treatment of Lennox-Gastaut Syndrome.	MAD - 03/03/2011	Designated/Approved	201367	Type 3 - New Dosage Form	B3	https://www.prnewswire.com/in/news-releases/glenmark-pharmaceuticals-launches-rufinamide-tablets-usp-200-mg-and-400-mg-897841191.html. https://www.lupin.com/lupin-receives-approval-for-rufinamide-oral-suspension/	Yes	2023-05-14
cabozantinib	Treatment of follicular, medullary and anaplastic thyroid carcinoma and metastatic or locally advanced papillary thyroid cancer./ Treatment of hepatocellular carcinoma.	01/14/2026	Designated/Approved	208692	Type 3 - New Dosage Form	B3	https://telanganatoday.com/msn-labs-launches-branded-generic-of-cabozantinib-for-treatment-of-renal-cell-carcinoma	Yes	2030-01-15
sapropterin	Treatment of hyperphenylalaninemia	MAD - 12/19/2013	Designated/Approved	205065	Type 3 - New Dosage Form	B3	https://www.expresspharma.in/dr-reddys-launches-generic-sapropterin-dihydrochloride-tablets-for-oral-use-in-us/	Yes	2025-05-17
Nitric oxide	Treatment of persistent pulmonary hypertension in the newborn, Treatment of acute respiratory distress syndrome in adults, To reduce the risk of chronic lung disease in premature neonates, Diagnosis of sarcoidosis, Use in combination with a drug delivery device for acute treatment of sickle cell vaso-occlusive crisis (pain crises), Treatment of pulmonary arterial hypertension.	MAD - 12/20/2019	Designated/Approved	202860	Type 5 - New Formulation or New Manufacturer	B3	https://www.businesswire.com/news/home/20210802005236/en/SaNOtize-inks-agreement-with-Indian-biotech-Glenmark-to-commercialize-Nitric-Oxide-Nasal-Spray-for-COVID-19-treatment-in-India-and-other-Asian-markets	Yes	2029-01-28
Trypan blue	Selectively staining epiretinal membranes during ophthalmic surgical vitrectomy procedures	02/20/2016	Designated/Approved	22278	Type 5 - New Formulation or New Manufacturer	B3	http://www.ophthalmicsolution.in/trypan-blue-ophthalmic-solution-308383.html	Not Searchable
methylene blue0.5%	Treatment of hereditary and acquired methemoglobinemia.	04/08/2023	Designated/Approved	204630	Type 5 - New Formulation or New Manufacturer	B3	http://www.avalonpharma.com/product.php?pid=458	Not Searchable
deferiprone	Treatment of neurodegeneration with brain iron accumulation (NBIA), Treatment of iron overload in patients with hematologic disorders requiring chronic transfusion therapy, Treatment of Friedreich's ataxia, Treatment of superficial siderosis.	MAD - 05/19/2020	Designated/Approved	212269	Type 5 - New Formulation or New Manufacturer	B3	https://www.ciplamed.com/content/kelfer-capsules	Yes	2038-10-25
apremilast	Treatment of Behcet's disease, Treatment of pediatric patients with ulcerative colitis	07/19/2026	Designated/Approved	206088		B3	https://www.prnewswire.com/in/news-releases/glenmark-aims-to-transform-the-treatment-for-psoriasis-in-india-launches-apremilast---a-revolutionary-advanced-oral-treatment-for-psoriasis-656296243.html#:~:text=Glenmark%20has%20launched%20Apremilast%20under,for%20the%20treatment%20of%20psoriasis.	Not Searchable
Urofollitropin	For induction of ovulation in patients with polycystic ovarian disease who have an elevated LH/FSH ratio and who have failed to respond to adequate clomiphene citrate therapy, For the initiation and re-initiation of spermatogenesis in adult males with reproductive failure due to hypothalamic or pituitary dysfunction, hypogonadotropic hypogonadism.	09/18/1993	Designated/Approved	19415	Type 2 - New Active Ingredient	B3	https://www.mylan.in/-/media/mylanin/documents/products/womens_healthcare.pdf	Not Searchable
droxidopa	Treatment of neurogenic symptomatic orthostatic hypotension in patients with primary autonomic failure, dopamine-beta-hydroxylase deficiency, and nondiabetic autonomic neuropathy.	02/18/2021	Designated/Approved	203202	Type 1 - New Molecular Entity (Expired on 02/18/2021)	B3	https://www.expresspharma.in/lupin-launches-droxidopa-capsules-in-us/#:~:text=Lupin%20yesterday%20launched%20Droxidopa%20capsules,statement%20released%20by%20the%20company.	Not Searchable
cannabidiol	Treatment of Dravet syndrome, Treatment of Lennox-Gastaut syndrome, Treatment of glioblastoma multiforme, Treatment of glioma, Treatment of pediatric schizophrenia (pediatrics is defined as 0 through 16 years of age), Treatment of neonatal hypoxic ischemic encephalopathy, Prevention of Graft versus Host Disease (GVHD), Treatment of infantile spasms, Treatment of Fragile X syndrome, Treatment of t…	09/28/2025	Designated/Approved	210365		B4.1		Yes	2035-06-17
dehydrated alcohol	Treatment of methanol poisoning, Treatment of trigeminal neuralgia, Treatment of hypertrophic obstructive cardiomyopathy.	06/21/2025	Designated/Approved	207987	Type 5 - New Formulation or New Manufacturer	B4.2		Not Searchable
Gallium nitrate injection	Treatment of hypercalcemia of malignancy.	01/171998	Designated/Approved	19961	Type 1 - New Molecular Entity (Expired on 01/17/1998)	C		Not Searchable
Nitisinone	Treatment of tyrosinemia type 1, Treatment of alkaptonuria	MAD - 04/22/2016	Designated/Approved	206356	Type 3 - New Dosage Form	C	https://www.indiamart.com/proddetail/10-mg-orfadin-nitisinone-capsule-22987110973.html	Yes	2033-02-28
fidaxomicin	Treatment of pediatric Clostridium difficile infection.	MAD - 01/24/2020	Designated/Approved	213138	Type 5 - New Formulation or New Manufacturer	C	https://www.indiamart.com/vista-inc/fidaxomicin.html - Price in this case is not mentioned	Yes	2023-07-23
mipomersen	Treatment of homozygous familial hypercholesterolemia.	01/29/2020	Designated/Approved	203568	Type 1 - New Molecular Entity (Expired on 01/29/2020)	C		Yes	2023-09-05
Succimer	Treatment of lead poisoning in children, Prevention of cystine kidney stone formation in patients with homozygous cystinuria who are prone to stone development, Treatment of mercury intoxication.	01/30/1998	Designated/Approved	19998	Type 1 - New Molecular Entity (Expired on 01/30/1998)	C	https://www.indiamart.com/rr-life-sciences/other-products.html	Not Searchable
ivacaftor	Treatment of patients with cystic fibrosis	03/17/2022	Designated/Approved	207925	Type 3 - New Dosage Form	C	https://www.indiamart.com/proddetail/kalydeco-ivacaftor-150mg-22900741055.html	Yes	2026-12-28
Anagrelide	Treatment of polycythemia vera, Treatment of thrombocytosis in chronic myelogenous leukemia, Treatment of essential thrombocythemia	03/14/2004	Designated/Approved	20333	Type 1 - New Molecular Entity (Expired on 03/14/2004)	C	https://www.indiamart.com/proddetail/anagrelide-0-5mg-capsule-thromboreductin-21865092188.html	Not Searchable
Iobenguane Sulfate I 131	For use as a diagnostic adjunct in patients with pheochromocytoma	03/25/2001	Designated/Approved	20084	Type 1 - New Molecular Entity (Expired on 03/25/2001)	C	https://www.sigmaaldrich.com/IN/en/product/sial/i0328000?gclid=Cj0KCQjwheyUBhD-ARIsAHJNM-PfMc6ruq43m61MtwKZcBbC7YCJUuYdIkY1-luhAdsCYvRZKVhhXuoaAmCiEALw_wcB	Not Searchable
vandetanib	Treatment of patients with follicular thyroid carcinoma, medullary thyroid carcinoma, anaplastic thyroid carcinoma, and locally advanced and metastatic papillary thyroid carcinoma.	2018-06-04	Designated/Approved	22405	Type 1 - New Molecular Entity (Expired on 04/06/2018)	C	https://www.indiamart.com/proddetail/caprelsa-vandetanib-20465767362.html	No	2022-06-27
sodium phenylbutyrate	Treatment of Wolfram syndrome, Treatment for sickling disorders, which include S-S hemoglobinopathy, S-C hemoglobinopathy, and S-thalassemia hemoglobinopathy, Treatment of urea cycle disorders: carbamylphosphate synthetase deficiency, ornithine transcarbamylase deficiency, and arginiosuccinic acid synthetase deficiency, For use as an adjuct to surgery, radiation therapy and chemotherapy for the t…	04/30/2003	Designated/Approved	20572	Type 3 - New Dosage Form	C		Not Searchable
Toremifene	Treatment of desmoid tumors, Hormonal therapy of metastatic carcinoma of the breast.	05/29/2004	Designated/Approved	20497	Type 1 - New Molecular Entity (Expired on 05/29/2004)	C	https://www.indiamart.com/proddetail/toremifene-citrate-tablets-60-mg-30-tablets-24819564191.html	Not Searchable
Levomethadyl acetate hydrochloride	Treatment of heroin addicts suitable for maintenance on opiate agonists	2000-09-07	Designated/Approved	20315	Type 1 - New Molecular Entity (Expired on 07/09/2000)	C		Not Searchable
Teniposide	Treatment of refractory childhood acute lymphocytic leukemia	07/14/1999	Designated/Approved	20119	Type 1 - New Molecular Entity (Expired on 07/14/1999)	C	https://www.indiamart.com/proddetail/teniposide-injection-14681265891.html	Not Searchable
sodium oxybate	Treatment of narcolepsy	07/17/2009	Designated/Approved	21196	Type 1 - New Molecular Entity (Expired on 07/17/2009)	C	https://www.indiamart.com/proddetail/sodium-oxybate-21137668362.html	Yes	2023-06-17
Halofantrine	Treatment of mild to moderate acute malaria caused by susceptible strains of P. falciparum and P. vivax	07/24/1999	Designated/Approved	20250	Type 1 - New Molecular Entity (Expired on 07/24/1999)	C		Not Searchable
Felbamate	Treatment of Lennox-Gastaut syndrome	07/29/2000	Designated/Approved	20189	Type 1 - New Molecular Entity (Expired on 07/29/2000)	C	https://www.hellodox.com/medical-tests/bangalore/felbamate-4371	Not Searchable
miglustat	Treatment of Gaucher disease, Treatment of the neurological manifestations of Niemann-Pick disease type C, Treatment of CLN Batten disease	07/31/2010	Designated/Approved	21348	Type 1 - New Molecular Entity (Expired on 07/31/2010)	C	https://www.indiamart.com/proddetail/zavesca-100mg-capsules-25186243948.html	Not Searchable
Cysteamine/ Cysteamine hydrochloride	Treatment of corneal cystine crystal accumulation in cystinosis patients, Treatment of cystinosis, Treatment of Huntington's disease, Treatment of neuronal ceroid lipofuscinoses (Batten disease), Treatment of pancreatic cancer, Treatment of cystic fibrosis, Treatment of nephropathic cystinosis.	2019-02-10	Designated/Approved	200740	Type 5 - New Formulation or New Manufacturer	C	https://www.ibuychemikals.com/product/cysteamine-hydrochloride-(for-synthesis)	Not Searchable
Iobenguane I 123	For the diagnosis of pheochromocytomas, For the diagnosis of neuroblastomas	09/19/2015	Designated/Approved	22290	Type 1 - New Molecular Entity (Expired on 09/19/2015)	C		Not Searchable
Lodoxamide tromethamine	Treatment of vernal keratoconjunctivitis	09/23/2000	Designated/Approved	20191	Type 1 - New Molecular Entity (Expired on 09/23/2000)	C		Not Searchable
pralatrexate	Treatment of T-cell lymphoma/ Treatment of follicular lymphoma/ Treatment of diffuse large B-cell lymphoma/ Treatment of advanced or metastatic transitional cell carcinoma of the urinary bladder	09/24/2016	Designated/Approved	22468	Type 1 - New Molecular Entity (Expired on 09/24/2016)	C	https://www.indiamart.com/proddetail/folotyn-pralatrexate-14839760197.html	Yes	2025-05-31
Valrubicin	Treatment of carcinoma in situ of the urinary bladder	09/25/2005	Designated/Approved	20892	Type 1 - New Molecular Entity (Expired on 09/25/2005)	C	https://www.indiamart.com/proddetail/valstar-valrubicin-200-mg-5-ml-24818753248.html	Not Searchable
Idarubicin HCl for injection	Treatment of acute myelogenous leukemia, also referred to as acute nonlymphocytic leukemia/ Treatment of acute lymphoblastic leukemia in pediatric patients	09/27/1997	Designated/Approved	50661	Type 1 - New Molecular Entity (Expired on 09/27/1997)	C	https://www.indiamart.com/proddetail/idarubicin-hydrochloride-injection-24156181697.html	Not Searchable
iron(III)-hexacyanoferrate(II)	Treatment of patients with known or suspected internal contamination with radioactive or non-radioactive cesium or thallium	2010-02-10	Designated/Approved	21626	Type 1 - New Molecular Entity (Expired on 10/02/2010)	C		Not Searchable
vorinostat	Treatment of multiple myeloma/ Treatment of T-cell non-Hodgkin's lymphoma/ Treatment of mesothelioma/ Treatment of advanced melanoma (stages IIb, IIc, III, and IV)	2013-06-10	Designated/Approved	21991	Type 1 - New Molecular Entity (Expired on 10/06/2013)	C	https://www.indiamart.com/proddetail/zolinza-vorinostat-capsules-15277961191.html	Yes	2023-03-04
pentostatin for injection	Treatment of hairy cell leukemia	1998-11-10	Designated/Approved	20122	Type 1 - New Molecular Entity (Expired on 10/11/1998)	C	https://www.indiamart.com/proddetail/pentostatin-for-injection-10-mg-24820067655.html	Not Searchable
omacetaxine mepesuccinate	Treatment of chronic myelogenous leukemia	10/26/2019	Designated/Approved	203585	Type 1 - New Molecular Entity (Expired on 10/26/2019)	C		Yes	2026-10-26
nelarabine	Treatment of chronic lymphocytic leukemia/ Treatment of acute lymphoblastic leukemia and lymphoblastic lymphoma	10/28/2012	Designated/Approved	21877	Type 1 - New Molecular Entity (Expired on 10/28/2012)	C	https://www.indiamart.com/proddetail/atriance-nelarabine-injection-23173620391.html	Not Searchable
Monooctanoin	For dissolution of cholesterol gallstones retained in the common bile duct	10/31/1992	Designated/Approved	19368	Type 1 - New Molecular Entity (Expired on 10/31/1992)	C		Not Searchable
ponatinib	Treatment of Philadelphia chromosome-positive acute lymphoblastic leukemia (Ph+ALL)/ Treatment of chronic myeloid leukemia/ Treatment of gastrointestinal stromal tumors (GIST).	12/14/2019	Designated/Approved	203469	Type 1 - New Molecular Entity (Expired on 12/14/2019)	C	https://dir.indiamart.com/impcat/ponatinib.html	Yes	2027-01-24
Trimetrexate glucuronate	Treatment of pancreatic adenocarcinoma, Treatment of Pneumocystis carinii pneumonia in AIDS patients, Treatment of patients with advanced non-small cell carcinoma of the lung.	12/17/2000	Designated/Approved	20326	Type 1 - New Molecular Entity (Expired on 12/17/2000)	C		Not Searchable
lomitapide	Treatment of homozygous familial hypercholesterolemia, Treatment of Familial Chylomicronemia	12/21/2019	Designated/Approved	203858	Type 1 - New Molecular Entity (Expired on 12/21/2019)	C	https://www.indiamart.com/proddetail/lojuxta-lomitapide-10mg-capsule-25218338912.html	Yes	2025-03-07
Histrelin acetate/ Histrelin	Treatment of central precocious puberty, Treatment of acute intermittent porphyria, hereditary coproporphyria, and variegate porphyria.	05/03/2014	Designated/Approved	22058	Type 5 - New Formulation or New Manufacturer	C		Yes	2026-06-16
Porfimer sodium/ Porfimer	For the ablation of High-Grade Dysplasia in Barrett's Esophagus in patients who are not considered to be candidates for esophagectomy, Treatment of cholangiocarcinoma, Treatment of malignant mesothelioma, For the photodynamic therapy of patients with primary or recurrent obstructing (either partially or completely) esophageal carcinoma, For the photodynamic therapy of patients with transitional c…	08/01/2010	Designated/Approved	21525	Type 6 - New Indication (no longer used)	C		Not Searchable
clofarabine	Treatment of acute lymphoblastic leukemia, Treatment of acute myelogenous leukemia, Treatment of acute myeloid leukemia	12/28/2011	Designated/Approved	21673	Type 1 - New Molecular Entity (Expired on 12/28/2011)	C	https://www.indiamart.com/proddetail/cfara-clofarabine-20mg-injection-19220305362.html	Not Searchable
Bexarotene	Treatment of cutaneous T-cell lymphoma.	MAD - 06/28/2000	Designated/Approved	21056	Type 3 - New Dosage Form	C	https://www.indiamart.com/proddetail/bexarotene-targretin-17358991688.html	Not Searchable
Iloprost inhalation solution	Treatment of pulmonary arterial hypertension, Treatment of purpura fulminans, Treatment of systemic sclerosis, Treatment of Raynaud's phenomenon secondary to systemic sclerosis, Treatment of heparin-associated thrombocytopenia.	12/29/2011	Designated/Approved	21779	Type 1 - New Molecular Entity (Expired on 12/29/2011)	C		Not Searchable
Atovaquone	Treatment of AIDS associated Pneumocystis Carinii Pneumonia, Prevention of Pneumocystis carinii pneumonia (PCP) in high-risk, HIV-infected patients defined by a history of one or more episodes of PCP and/or a peripheral CD4+ (T4 helper/inducer) lymphocyte count less than or equal to 200/mm3, Treatment and suppression of Toxoplasma gondii encephalitis, Primary prophylaxis of HIV-infected persons a…	01/05/2006	Designated/Approved	20500	Type 3 - New Dosage Form	C	https://www.indiamart.com/proddetail/atovaquone-oral-suspension-usp-24117092130.html	Not Searchable
phoxillum	For use as a replacement solution in patients undergoing continuous renal replacement therapy.	01/13/2022	Designated/Approved	207026	Type 5 - New Formulation or New Manufacturer	C		Not Searchable
glycerol phenylbutyrate	Maintenance treatment of patients with deficiencies in enzymes of the urea cycle.	02/01/2020	Designated/Approved	203284	Type 2 - New Active Ingredient	C	https://www.indiamart.com/proddetail/glycerol-phenylbutyrate-api-20693892473.html	Yes	2032-03-09
Levoleucovorin	For use in conjunction with high-dose methotrexate in the treatment of osteosarcoma, For use in combination chemotherapy with the approved agent 5-fluorouracil in the palliative treatment of metastatic adenocarcinoma of the colon and rectum.	04/29/2018	Designated/Approved	20140	Type 5 - New Formulation or New Manufacturer	C	https://www.indiamart.com/proddetail/fusilev-levoleucovorin-injectable-14839832433.html (This is the Levo salt of leucovorin. leucovorin aka Calcium folinate)	No	2022-03-07
Synthetic porcine secretin	For use in the evaluation of exocrine pancreas function, For use in the diagnosis of gastrinoma associated with Zollinger-Ellison syndrome, For use in obtaining desquamated pancreatic cells for cytopathologic examination in pancreatic carcinoma, For use in conjunction with diagnostic, therapeutic, or combined diagnostic/therapeutic procedures for pancreatic disorders to increase pancreatic fluid …	04/04/2009	Designated/Approved	21136	Type 3 - New Dosage Form	C	https://in.carbanio.com/chemical/secretin-5-27-porcine-19665-15-7-ch-8g6r632	Not Searchable
epoprostenol	Treatment of secondary pulmonary hypertension due to intrinsic precapillary pulmonary vascular disease, Treatment of Frostbite, Replacement of heparin in patients requiring hemodialysis and who are at risk of hemmorrage, Replacement of heparin in patients requiring hemodialysis and who are at increased risk of hemorrhage, Treatment of primary pulmonary hypertension.	09/20/2002	Designated/Approved	20444	Type 1 - New Molecular Entity (Expired on 09/20/2002)	C		Not Searchable
tafamidis meglumine	Treatment of symptomatic transthyretin (TTR) amyloid cardiomyopathy.	05/03/2026	Designated/Approved	211996	Type 2 - New Active Ingredient	C	https://www.indiamart.com/proddetail/vyndaqel-tafamidis-meglumine-capsule-24985320548.html	Yes	2023-12-19
teduglutide [rDNA origin]	Treatment of short bowel syndrome.	12/21/2019	Designated/Approved	203441	Type 1 - New Molecular Entity (Expired on 12/21/2019)	C		Yes	2023-03-18
brincidofovir	Treatment of smallpox	06/04/2028	Designated/Approved	214460	Type 2 - New Active Ingredient	C	https://www.biomall.in/product/brincidofovir-25mg-b677550-25mg	Yes	2031-08-31
Mafenide acetate solution	For use as an adjunctive topical antimicrobial agent to control bacterial infection when used under moist dressings over meshed autografts on excised burn wounds.	06/05/2005	Designated/Approved	19832	Type 3 - New Dosage Form	C		Not Searchable
5-aminolevulinic acid	Visualization of malignant tissue during surgery for malignant glioma (WHO grades III and IV), Diagnostic for the visualization of tumor tissue in patients undergoing surgical resection for meningioma, Treatment of malignant glioma.	06/06/2024	Designated/Approved	208630	Type 3 - New Dosage Form	C	https://www.tcichemicals.com/IN/en/p/A0325	Not Searchable
elexacaftor, tezacaftor, and ivacaftor; ivacaftor	Treatment of Cystic Fibrosis.	MAD - 12/21/2020	Designated/Approved	212273		C	https://www.indiamart.com/proddetail/trikafta-tablets-24984067097.html	Yes	2029-08-13
romidepsin	Treatment of non-Hodgkin T-cell lymphomas	2016-05-11	Designated/Approved	22393	Type 1 - New Molecular Entity (Expired on 11/05/2016)	C	https://www.indiamart.com/proddetail/istodax-romidepsin-14849499688.html	Not Searchable
encorafenib + binimetinib	Treatment of Stage IIB-IV melanoma positive for the BRAF mutation.	06/27/2025	Designated/Approved	210498		C
Tiopronin	Prevention of cystine nephrolithiasis in patients with homozygous cystinuria.	06/28/2026	Designated/Approved	211843	Type 3 - New Dosage Form	C		Not Searchable
riboflavin ophthalmic solution ultraviolet-A (UVA) irradiation	Treatment of corneal ectasia following refractive surgery	07/15/2023	Designated/Approved	203324	Type 3 - New Dosage Form	C	https://www.indiamart.com/proddetail/ribocross-3-ml-pfs-riboflavin-solutions-22404188288.html	Not Searchable
calcium, magnesium, potassium, and sodium oxybates	Treatment of narcolepsy.	07/21/2027	Designated/Approved	212690	Type 2 - New Active Ingredient	C		Yes	2033-01-11
dantrolene sodium suspension for injection	Treatment of malignant hyperthermia syndrome.	07/22/2021	Designated/Approved	205579	Type 3 - New Dosage Form	C		Yes	2022-12-24
Iobenguane I 131	Treatment of neuroendocrine tumors	07/30/2025	Designated/Approved	209607	Type 5 - New Formulation or New Manufacturer	C		Not Searchable
cobicistat	Treatment of human immunodeficiency virus type 1 (HIV-1) infection in pediatric patients.	MAD - 09/24/2014	Designated/Approved	203094	Type 5 - New Formulation or New Manufacturer	C		Yes	2030-03-03
meclorethamine	Treatment of mycosis fungoides	08/23/2020	Designated/Approved	202317	Type 5 - New Formulation or New Manufacturer	C	https://www.indiamart.com/proddetail/mechlorethamine-injection-11538665012.html	Yes	2026-03-07
Sermorelin acetate	Treatment of idiopathic or organic growth hormone deficiency in children with growth failure, Adjunct to gonadotropin therapy in the induction of ovulation in women with anovulatory or oligo-ovulatory infertility who fail to ovulate in response to adequate treatment with clomiphene citrate alone and gonadotropin therapy alone, Treatment of AIDS-associated catabolism/weight loss.	09/26/2004	Designated/Approved	20443	Type 3 - New Dosage Form	C	https://www.indiamart.com/proddetail/sermorelin-17377531862.html	Not Searchable
Cysteamine hydrochloride	Treatment of corneal cystine crystal accumulation in cystinosis patients.	10/02/2019	Designated/Approved	200740	Type 3 - New Dosage Form	C		Not Searchable
repository corticotropin or adrenocorticotropic hormone	Treatment of infantile spasms	10/15/2017	Designated/Approved	22432	Type 6 - New Indication (no longer used)	C		Not Searchable
tasimelteon	Non-24-hour sleepwake disorder in blind individuals without light perception, Treatment of the sleep disorder in Smith-Magenis syndrome associated with diurnal melatonin secretion.	12/01/2027	Designated/Approved	214517	Type 3 - New Dosage Form	C		Yes	2040-12-11
Liothyronine sodium injection	Treatment of myxedema coma/precoma.	12/31/1998	Designated/Approved	20105	Type 3 - New Dosage Form	C	https://www.indiamart.com/proddetail/liothyronine-sodium-14621641748.html	Not Searchable
ethiodized oil injection	Management of patients with known hepatocellular carcinoma (HCC)	04/04/2021	Designated/Approved	9190	Type 1 - New Molecular Entity (Expired on 04/04/2021)	C	https://www.indiamart.com/proddetail/lipiodol-injection-21288897255.html	Not Searchable
technetium Tc 99m tilmanocept	Use in sentinel lymph node detection (SLN) with a hand-held gamma-counter, with scintigraphic imaging, in patients with cancer of the head and neck	06/13/2021	Designated/Approved	202207	Type 1 - New Molecular Entity (Expired on 06/13/2021)	C		Not Searchable
Belinostat	Treatment of peripheral T-cell lymphoma (PTCL).	2021-03-07	Designated/Approved	206256	Type 1 - New Molecular Entity (Expired on 07/03/2021)	C	https://dir.indiamart.com/impcat/beleodaq.html	Yes	2027-10-27
Zydelig	Treatment of chronic lymphocytic leukemia, Treatment of splenic marginal zone lymphoma, Treatment of nodal marginal zone lymphoma, Treatment of lymphoplasmacytic lymphoma with or without Walenstrom's macroglobulinemia, Treatment of extranodal marginal zone lymphoma, Treatment of follicular lymphoma, Treatment of chronic lymphocytic leukemia and small lymphocytic lymphoma	07/23/2021	Designated/Approved	205858	Type 1 - New Molecular Entity (Expired on 07/23/2021)	C	https://www.indiamart.com/proddetail/zydelig-idelalisib-11223409391.html	Yes	2033-03-05
