# Supplementary material for: Assessment of the availability of repurposed orphan drugs in India
Source: PLOS Glob Public Health. 2023 Sep 27;3(9):e0001498. doi: 10.1371/journal.pgph.0001498 (PMC10529578; doi:10.1371/journal.pgph.0001498)
Supplement: S3 Data — (XLSX) [file pgph.0001498.s003.xlsx]

## Sheet: 3_NPRD list
Supplement 3: Rare Diseases listed in NPRD and their corresponding match in 279 repurposed orphan drug cohort of the study
Rare Diseases named in NPRD	Groups in NPRD	Drugs listed in FDAOD for this disease	Categorization in the study according to the source of listing	Expected benefit of the drug and comparison with available therapy (Data extracted from Medical reviews at Drugs@FDA)	Link to source of info for expected benefits
Lysosomal Storage Disorders	1	Pentosan polysulfate sodium	A1.1	Indication: For relief of pain uniquely associated with interstitial cystitis	https://www.accessdata.fda.gov/drugsatfda_docs/nda/pre96/020193Orig1s000rev.pdf
Wiskott-Aldrich syndrome	1	-
Osteopetrosis	1	-
Fanconi Anemia	1	-
Tyrosinemia	1	Nitisinone	C	Treatment with Orfadin resulted in decrease in the incidence of liverfailure, liver transplantation, hepatocellular carcinoma porphyric crises and rickets in patients with HT1 compared to historical controls.	https://www.accessdata.fda.gov/drugsatfda_docs/nda/2002/21-232_ORFADIN_medr.pdf
Glycogen storage disorders	1	-
Maple Syrup Urine Disease and Urea cycle disorders	1	sodium phenylbutyrate	C	Indicated as adjunctive therapy in the chronic management of patients with urea cycle disorders involving deficiencies of carbamylphosphate synthetase (CPS), ornithine transcarbamylase (OTC), or argininosuccinic acid synthetase (AS).	https://www.accessdata.fda.gov/drugsatfda_docs/label/2022/020572s025,020573s022lbl.pdf
Organic acidemia	1	-
Fabry disease	1	-
Autosomal recessive Polycystic Kidney Disease (ARPKD)	1	-
Autosomal dominant Polycystic Kidney Disease (ADPKD)	1	tolvaptan	A1.1	Indication: to slow kidney function decline in adults at risk of rapidly progressing autosomal dominant polycystic kidney disease (ADPKD). There are no approved products for slowing progression of kidney disease in patients with ADPKD. Hence, there is unmet need for a drug that would have ADPKD disease-modifying properties.	https://www.accessdata.fda.gov/drugsatfda_docs/nda/2018/204441Orig1s000MedR.pdf
Methylmalonic acidemia	1	-
Phenylketonuria	2	L-glutamine	B2.1	Indicated to reduce the acute complications of sickle cell disease in adult and pediatric patients 5 years of age and older. Droxia (Hydroxyurea capsules, USP) : indicated to reduce the frequency of painful crises and to reduce the need for blood transfusions in adult patients is the other available treatment.	https://www.accessdata.fda.gov/drugsatfda_docs/nda/2017/208587Orig1s000MedR.pdf
Non-PKU hyperphenylalaninemia conditions	2	-
Maple Syrup Urine Disease (MSUD)	2	sodium phenylbutyrate	C	Indicated as adjunctive therapy in the chronic management of patients with urea cycle disorders involving deficiencies of carbamylphosphate synthetase (CPS), ornithine transcarbamylase (OTC), or argininosuccinic acid synthetase (AS).	https://www.accessdata.fda.gov/drugsatfda_docs/label/2022/020572s025,020573s022lbl.pdf
Homocystinuria	2	Betaine	B2.2	It is not the entire population of homocystinurics, will and do benefit from this drug; indeed, for some patients the drug is very important and possibly even highly necessary, because a low methionine diet (for CSD patients with high methionine levels) is difficult or impossible to follow and (for MTHRD and Cobal patients with low or normal methionine levels) low methionine diet may possibly eve…	https://www.accessdata.fda.gov/drugsatfda_docs/nda/pre96/020576Orig1s000rev.pdf	High
Urea Cycle Enzyme defects	2	benzoate/phenylacetate	B1.3	Indicated as adjunctive therapy for the treatment of acute hyperammonemia and associated encephalopathy in patients with deficiencies in enzymes of the urea cycle. In acute neonatal hyperammonemic coma, in moderate to severe episodes of hyperammonemic encephalopathy, and in episodes of hyperammonemia which fail to respond to an initial course of therapy, hemodialysis is the most rapid and effecti…	https://www.accessdata.fda.gov/drugsatfda_docs/nda/2005/020645s000_PRNTLBL.pdf
Glutaric Aciduria type 1 and 2	2	-
Methyl Malonic Acidemia	2	-
Propionic Acidemia	2	-
Isovaleric Acidemia	2	-
Leucine sensitive hypoglycemia	2	-
Galactosemia	2	-
Glucose galactose malabsorbtion	2	-
Severe Food protein allergy	2	-
NTBC for Tyrosinemia Type 1	2	-
Osteogenes isImperfecta	2	-
Growth Hormone therapy for proven GH deficiency, Prader Willi Syndrome, Turner syndrome and Noonan syndrome.	2	-
Cystic Fibrosis	2	Exacaftor, tezacaftor, and ivacaftor, ascorbic acid, Ursodiol, Cysteamine/ Cysteamine hydrochloride	C, A1.1	Prescription medicine used for the treatment of cystic fibrosis (CF) in people aged 12 years and older who have at least one copy of the F508del mutation in the cystic fibrosis transmembrane conductance regulator (CFTR) gene. Elexacaftor and tezacaftor bind to different sites on the CFTR protein and have an additive effect in facilitating the cellular processing and trafficking of F508del-CFTR to…	https://www.accessdata.fda.gov/drugsatfda_docs/label/2019/212273s000lbl.pdf
Acute Intermittent Porphyria	2	Histrelin acetate/ Histrelin	C	Medical review or Label not available		Discn
Gaucher Disease	2	eliglustat	A1.1	Prescription medicine used for the long-term treatment of Gaucher disease type 1 (GD1) in adults.	https://www.accessdata.fda.gov/drugsatfda_docs/label/2014/205494Orig1s000lbl.pdf
Hurler Syndrome	3	-
Hunter syndrome	3	-
Pompe disease	3	-
MPS IVA before development of disease complications.	3	-
MPS VI before development of disease complications.	3	Pentosan polysulfate sodium	A1.1	It is indicated for the relief of bladder pain or discomfort associated with interstitial cystitis	https://www.accessdata.fda.gov/drugsatfda_docs/label/2021/020193Orig1s015lbl.pdf
DNAase for Cystic Fibrosis.	3	-
Cystic Fibrosis (Potentiators)	3	ivacaftor	C	Prescription medicine used for the treatment of cystic fibrosis (CF) in people aged 12 years and older who have at least one copy of the F508del mutation in the cystic fibrosis transmembrane conductance regulator (CFTR) gene. Ivacaftor has an additive effect in facilitating the cellular processing and trafficking of F508del-CFTR to increase the amount of CFTR protein delivered to the cell surface…	https://www.accessdata.fda.gov/drugsatfda_docs/label/2019/212273s000lbl.pdf
Duchenne Muscular Dystrophy (Antesensce oligoneucletides, PTC)	3	tadalafil	A1.1	It is indicated for the treatment of pulmonary arterial hypertension (WHO Group I) to improve exercise ability. Oral treatment for pulmonary arterial hypertension, is a selective inhibitor of cyclic guanosine 275 monophosphate (cGMP)–specific phosphodiesterase type 5 (PDE5).	https://www.accessdata.fda.gov/drugsatfda_docs/label/2009/022332lbl.pdf
Spinal Muscular Atrophy	3	Sodium phenylbutyrate	C	Indicated as adjunctive therapy in the chronic management of patients with urea cycle disorders involving deficiencies of carbamylphosphate synthetase (CPS), ornithine transcarbamylase (OTC), or argininosuccinic acid synthetase (AS).	https://www.accessdata.fda.gov/drugsatfda_docs/label/2022/020572s025,020573s022lbl.pdf
Wolman Disease	3	-
Hypophosphatasia		-
Neuronal Ceroid Lipofuscinosis	3	Cysteamine/ Cysteamine hydrochloride	C	Indicated for the management of nephropathic cystinosis in adults and children ages 6 years and older	https://www.accessdata.fda.gov/drugsatfda_docs/label/2022/203389s027,213491s002lbl.pdf
